# Supplementary material for: A microRNA Profile Regulates Inflammation-Related Signaling Pathways in Young Women with Locally Advanced Cervical Cancer
Source: Cells. 2024 May 23;13(11):896. doi: 10.3390/cells13110896 (PMC11172105; doi:10.3390/cells13110896)
Supplement: Supplementary file 1 [file cells-13-00896-s001.zip]

Archive with 6 entries (6 files):
- Suplemmentary table 2.xlsx
- __MACOSX/._Suplemmentary table 2.xlsx
- __MACOSX/._Supplementary table 1.docx
- Supplementary figure 1.png
- Supplementary table 1.docx
- Suplemmentary table 3.docx
