# Supplementary material for: A microRNA Profile Regulates Inflammation-Related Signaling Pathways in Young Women with Locally Advanced Cervical Cancer
Source: Cells. 2024 May 23;13(11):896. doi: 10.3390/cells13110896 (PMC11172105; doi:10.3390/cells13110896)
Supplement: Supplementary file 1 [file cells-13-00896-s001.zip › Suplemmentary table 2.xlsx]

## Sheet: Sheet1
Suplemmentary table 2. mRNAs target of the seven miRNAs validated
miR-34b-5p	miR-30a-5p	miR-10a-5p	miR-375	miR-34c-5p	miR-486-5p	miR-196a-5p
DDX3Y	DDX3Y	FUNDC2	MTOR	PLXNA3	DDX3Y	DDX3Y
ERRFI1	NADK	DVL1	EIF4G3	CCNL2	SSU72	RPL22
RERE	GNB1	KLHL21	PAFAH2	EXOSC10	RPL22	CLSTN1
CTNNBIP1	C1orf174	CTNNBIP1	AHDC1	RCC2	NOL9	DFFA
RCC2	RPL22	EPHA2	DNAJC8	UBR4	KLHL21	MTHFR
MUL1	ERRFI1	IFFO2	PTP4A2	ECE1	RCC2	HSPB7
HSPG2	GPR157	E2F2	MTF1	HSPG2	CAMK2N1	ATP13A2
LUZP1	IFFO2	GALE	MYCBP	WASF2	ID3	RCC2
E2F2	CAMK2N1	WASF2	FOXJ3	PUM1	RUNX3	HP1BP3
SLC9A1	USP48	PUM1	PRDX1	PTP4A2	STMN1	HSPG2
WASF2	FUCA1	PTP4A2	PIK3R3	MARCKSL1	AHDC1	LUZP1
PUM1	SRSF10	AK2	ATPAF1	AK2	AK2	E2F2
PTP4A2	AUNIP	PHC2	EFCAB14	SNIP1	MTF1	GALE
MARCKSL1	RPA2	MTF1	EPS15	RRAGC	RRAGC	AUNIP
STK40	PUM1	SF3A3	TXNDC12	MED8	C1orf210	PAFAH2
SNIP1	MARCKSL1	RRAGC	COA7	SLC6A9	ELOVL1	WASF2
RRAGC	SNIP1	MYCBP	LRP8	EFCAB14	PRDX1	SDC3
CCDC163	SLC6A9	GPBP1L1	USP24	RAB3B	CC2D1B	MARCKSL1
PIK3R3	HECTD3	PIK3R3	PLPP3	NDC1	USP24	YARS
LRRC41	PIK3R3	DHCR24	SERBP1	DHCR24	AC118549.1	AK2
EFCAB14	EFCAB14	USP24	SYDE2	USP24	ZNF644	PHC2
FAF1	TTC39A	OMA1	BCL10	TACSTD2	SASS6	PSMB2
EPS15	TXNDC12	TACSTD2	DDAH1	GNG12	CLCC1	STK40
NDC1	C1orf123	SERBP1	TMED5	LRRC40	RHOC	MYCBP
CYB5RL	LRP8	SSX2IP	CNN3	AC118549.1	TRIM33	SCMH1
MYSM1	MYSM1	TMED5	SASS6	ZNF644	BCAS2	FOXJ3
SLC35D1	JUN	GCLM	SLC25A24	GCLM	CSDE1	ZSWIM5
AC118549.1	DOCK7	SORT1	TRIM33	ARHGAP29	IGSF3	ATPAF1
EVI5	JAK1	LRIF1	CSDE1	SLC16A1	NOTCH2	EFCAB14
GCLM	LRRC40	CSDE1	WARS2	TRIM33	OTUD7B	EPS15
FRRS1	ZRANB2	APH1A	NOTCH2	IGSF3	CDC42SE1	TXNDC12
SORT1	TTLL7	ARNT	OTUD7B	NOTCH2	VPS72	YIPF1
TRIM33	SSX2IP	CERS2	ANP32E	SV2A	POGZ	PARS2
SIKE1	BCL10	CDC42SE1	MCL1	APH1A	ADAR	USP24
IGSF3	DDAH1	S100A14	GOLPH3L	MCL1	MEX3A	SLC35D1
NOTCH2	SELENOF	GATAD2B	SLC39A1	ENSA	PEX19	GNG12
NBPF24	ZNF644	ADAR	PYGO2	GOLPH3L	VAMP4	ZRANB2
NBPF20	EVI5	SHC1	SHC1	CERS2	MRPS14	GNG5
SV2A	FAM69A	ASH1L	RIT1	CDC42SE1	ABL2	SSX2IP
APH1A	ARHGAP29	RIT1	DCAF8	VPS72	TOR1AIP2	DDAH1
CERS2	EXTL2	KHDC4	COPA	POGZ	FAM129A	ZNF644
LYSMD1	VAV3	UBQLN4	VAMP4	GATAD2B	KDM5B	TGFBR3
VPS72	SLC25A24	SMG5	RC3H1	CRTC2	KLHL12	TMED5
GATAD2B	CLCC1	CRABP2	ABL2	PYGO2	PPP1R15B	ARHGAP29
CRTC2	RSBN1	ISG20L2	TOR1AIP2	ASH1L	PIK3C2B	SLC25A24
TPM3	SIKE1	HDGF	STX6	YY1AP1	NUCKS1	LAMTOR5
UBE2Q1	IGSF3	TAGLN2	RNASEL	RIT1	SLC41A1	NRAS
ADAR	NOTCH2	ABL2	RGS16	KHDC4	YOD1	CSDE1
YY1AP1	NBPF20	ARPC5	EDEM3	SSR2	PYCR2	SIKE1
RIT1	CDC42SE1	ZBTB41	TPR	IQGAP3	ACBD3	NGF
ISG20L2	MEF2D	PPP1R15B	GLRX2	CRABP2	ITPKB	IGSF3
CREG1	ALDH9A1	RBBP5	ZBTB41	ISG20L2	ARID4B	GDAP2
SLC19A2	CREG1	LPGAT1	ZNF281	CREG1	NID1	WARS2
RC3H1	SCYL3	NSL1	PPP1R15B	SLC19A2	KIF1B	ZNF697
STX6	RC3H1	GPATCH2	RBBP5	RC3H1	FBXO44	PDE4DIP
ARPC5	ABL2	WDR26	YOD1	STX6	FBLIM1	NBPF11
CSRP1	STX6	LBR	LPGAT1	GLUL	PINK1	NBPF24
KDM5B	ARPC5	TRIM11	ANGEL2	ARPC5	LYPLA2	NBPF14
RABIF	EDEM3	EXOC8	RAB3GAP2	EDEM3	PNRC2	SV2A
PPP1R15B	ZBTB41	SIPA1L2	TP53BP2	ZNF281	PDIK1L	ANP32E
RBBP5	DENND1B	HNRNPU	LBR	CSRP1	ARID1A	APH1A
NUCKS1	KDM5B	PHF13	ENAH	PPP1R15B	AKIRIN1	CERS2
PLXNA2	PPP1R15B	VAMP3	ITPKB	RBBP5	KDM4A	CDC42SE1
TP53BP2	PIK3C2B	SLC25A33	CCSAP	C1orf74	CPT2	RFX5
ITPKB	DSTYK	UBIAD1	SIPA1L2	LPGAT1	MIER1	DENND4B
JMJD4	ELK4	AGTRAP	TOMM20	NSL1	LRRC8C	FAM189B
C1orf198	NUCKS1	VPS13D	ARID4B	TAF1A	RPL5	MEF2D
LYST	SLC41A1	KAZN	ERO1B	TP53BP2	FNBP1L	SLAMF6
HEATR1	YOD1	EFHD2	CHML	ACBD3	RAP1A	DEDD
ESPN	PLXNA2	SZRD1	ADSS	ITPKB	HIPK1	MRPS14
VAMP3	SLC30A1	ALPL	AHCTF1	CDC42BPA	VANGL1	ABL2
PER3	LPGAT1	LYPLA2	ZNF695	CCSAP	FAM46C	TOR1AIP2
H6PD	AIDA	SELENON	SKI	IRF2BP2	TXNIP	GLUL
TMEM201	WDR26	DHDDS	CAMTA1	ARID4B	SNX27	RGS16
PIK3CD	LBR	HMGN2	DNAJC16	LYST	FLAD1	EDEM3
KIF1B	ENAH	ZDHHC18	OTUD3	GREM2	EFNA1	FAM129A
UBIAD1	ACBD3	SESN2	STX12	SKI	PEAR1	TRMT1L
AGTRAP	ABCB10	EPB41	ATP5IF1	ESPN	UHMK1	UCHL5
DNAJC16	C1orf131	TXLNA	RCC1	CAMTA1	POGK	ZNF281
SPEN	IRF2BP2	ago-01	EPB41	VAMP3	POU2F1	UBE2T
OTUD3	TOMM20	ago-03	TXLNA	PER3	TIPRL	PPP1R15B
NBPF3	ARID4B	RLF	CCDC28B	TMEM201	PRRC2C	DSTYK
PITHD1	NID1	KDM4A	ZBTB8A	PGD	RALGPS2	NUAK2
SELENON	GREM2	RNF220	AL033529.1	AGTRAP	CEP350	ELK4
ARID1A	CEP170	KIF2C	ago-01	EFHD2	RGL1	RAB29
TRNP1	SH3BP5L	NSUN4	MAP7D1	SPEN	RNF2	YOD1
KHDRBS1	TPRG1L	CMPK1	AKIRIN1	SZRD1	BTG2	RAB3GAP2
KPNA6	ESPN	PRKAA2	RLF	OTUD3	MDM4	LBR
TXLNA	PHF13	HOOK1	ZNF684	PITHD1	MAPKAPK2	SDE2
HDAC1	CAMTA1	MIER1	CTPS1	PNRC2	SERTAD4	EXOC8
RBBP4	VAMP3	PKN2	YBX1	SELENON	FLVCR1	AKT3
S100PBP	PER3	LRRC8B	AKR1A1	TMEM222	CENPF	AHCTF1
ago-01	H6PD	LRRC8C	OSBPL9	FAM76A	RRP15	UBE4B
MACF1	PIK3CD	MTF2	BTF3L4	PPP1R8	MARK1	TNFRSF1B
CAP1	KIF1B	FNBP1L	USP1	ATP5IF1	IBA57	PRDM2
ZMPSTE24	DNAJC16	TMEM167B	MIER1	SESN2	GPR137B	EFHD2
ATP6V0B	DDI2	GNAI3	GADD45A	PHACTR4	LGALS8	DDI2
OSBPL9	SPEN	AHCYL1	ADGRL2	HDAC1	MTR	SPEN
PRKAA2	OTUD3	RAP1A	SH3GLB1	NCDN	GDI2	PQLC2
RAVER2	SELENON	MAN1A2	PKN2	ago-01	USP6NL	PITHD1
PDE4B	ARID1A	LIX1L	MTF2	MACF1	MTPAP	CLIC4
HS2ST1	STX12	CGN	AHCYL1	CAP1	ARHGAP12	SELENON
FNBP1L	YTHDF2	INTS3	MAN1A2	ZMPSTE24	ITGB1	DHDDS
SLC30A7	EPB41	RAB25	NBPF15	CTPS1	NRP1	ZDHHC18
CYB561D1	KPNA6	PEAR1	MLLT11	UROD	ZWINT	PPP1R8
ATP5PB	KIAA1522	PEA15	PIP5K1A	LEPR	CCDC6	XKR8
CAPZA1	S100PBP	NCSTN	SNX27	PDE4B	JMJD1C	ATP5IF1
MOV10	ZMYM1	C1orf226	SLC25A44	CYR61	HERC4	PHACTR4
VANGL1	ago-04	UAP1	TOMM40L	FNBP1L	PCBD1	RCC1
PTGFRN	ago-01	POGK	UHMK1	PRPF38B	DNAJC9	PTPRU
WDR3	CDCA8	RCSD1	POGK	CELSR2	PPP3CB	KPNA6
NBPF8	AKIRIN1	MPZL1	SFT2D2	AMPD2	AP3M1	TXLNA
AC239799.1	NDUFS5	BLZF1	ATP1B1	CTTNBP2NL	DLG5	S100PBP
NOTCH2NL	ZMPSTE24	PRDX6	KLHL20	MOV10	TM9SF3	ZNF362
PEX11B	CTPS1	CEP350	RALGPS2	DCLRE1B	MGEA5	NCDN
RNF115	YBX1	QSOX1	SOAT1	HIPK1	SH3PXD2A	ago-01
NBPF12	RNF220	IER5	XPR1	PTGFRN	CCDC186	CDCA8
SETDB1	MAST2	RNF2	LAMC1	WDR3	SHTN1	CAP1
PIP5K1A	ZYG11B	NAV1	CAMSAP2	AC239799.1	CACUL1	SMAP2
TUFT1	PRKAA2	TMEM183A	IPO9	NOTCH2NL	MKI67	CTPS1
ZBTB7B	NFIA	RASSF5	TIMM17A	TXNIP	CELF2	ZNF691
UHMK1	ALG6	MAPKAPK2	CD55	PEX11B	ZNF37A	KDM4A
RGS4	PGM1	ATF3	CD46	TARS2	CSGALNACT2	AL451062.3
POGK	CACHD1	CNIH4	RPS6KC1	SETDB1	TFAM	RNF220
POU2F1	RAVER2	SPRTN	SMYD2	PIP5K1A	CDK1	MMACHC
SUCO	CTH	KCNK1	RRP15	TUFT1	ARID5B	BTF3L4
RALGPS2	LHX8	DESI2	CNIH4	IL6R	SIRT1	ZYG11B
TOR3A	MIGA1	PGBD2	SRP9	ZBTB7B	SRGN	PRKAA2
CEP350	DNAJB4	JCAD	H3F3A	HCN3	SGPL1	HOOK1
QSOX1	PRKACB	ARHGAP12	COG2	LMNA	VCL	RAVER2
C1orf21	LRRC8B	ZNF248	TSNAX	SLC25A44	KAT6B	MIER1
CAMSAP2	LRRC8C	CXCL12	MAP3K21	PEA15	ZMIZ1	PRKACB
NAV1	AC093423.3	PCBD1	KCNK1	C1orf226	PTEN	SH3GLB1
BTG2	LRRC8D	ANXA7	TBCE	RGS4	HECTD2	HS2ST1
MDM4	CDC7	PPP3CB	EDARADD	POU2F1	BTAF1	CDC7
DTL	MTF2	DLG5	MTR	ATP1B1	HELLS	MTF2
FLVCR1	DR1	ERLIN1	DIP2C	BLZF1	SCD	SLC30A7
PROX1	MFSD14A	MGEA5	LARP4B	SUCO	NOLC1	S1PR1
RRP15	AC118553.2	ACTR1A	IDI1	RALGPS2	MXI1	FAM102B
C1orf115	PRMT6	SH3PXD2A	FAM107B	TOR3A	DUSP5	PRPF38B
RHOU	FAM102B	ITPRIP	ITGA8	XPR1	PDCD4	AMPD2
GALNT2	STRIP1	CCDC186	RSU1	LAMC1	VTI1A	KCNC4
EDARADD	ATP5PB	ABLIM1	SVIL	CAMSAP2	CASP7	CAPZA1
MTR	CTTNBP2NL	RAB11FIP2	ARHGAP12	NAV1	FAM160B1	LRIG2
ZNF672	CAPZA1	MCMBP	CUL2	PPP1R12B	PLEKHA1	DCLRE1B
SFMBT2	MOV10	OAT	FZD8	BTG2	EDRF1	HIPK1
PIP4K2A	HIPK1	FAM53B	SGMS1	ZC3H11A	ST5	VANGL1
SVIL	VANGL1	MKI67	ZWINT	ZBED6	PSMA1	TTF2
CXCL12	PTGFRN	ZMYND11	CCDC6	MDM4	PIK3C2A	NBPF9
ERCC6	MAN1A2	NET1	JMJD1C	CD46	SPTY2D1	NOTCH2NL
AP3M1	FAM46C	TAF3	HERC4	NENF	LIN7C	LIX1L
ANXA11	NBPF8	GATA3	SAR1A	PROX1	ABTB2	RBM8A
MYOF	NBPF10	HSPA14	PSAP	LYPLAL1	AMBRA1	PEX11B
MMS19	RNF115	MLLT10	WAPL	DISP1	ARHGAP1	NBPF12
MORN4	BCL9	OTUD1	PANK1	IBA57	CELF1	RPRD2
ERLIN1	RPRD2	BAMBI	MYOF	GALNT2	NUP160	PIP5K1A
C10orf76	SNX27	MAPK8	ERLIN1	MAP3K21	PATL1	CGN
LDB1	SNAPIN	NRBF2	SH3PXD2A	ZBTB18	CPSF7	SNAPIN
ACTR1A	ATP8B2	DDX21	XPNPEP1	COX20	ATL3	UBAP2L
BBIP1	EFNA3	SRGN	SMNDC1	ASB13	EIF1AD	ADAM15
GFRA1	USP21	EIF4EBP2	HSPA12A	SFMBT2	SLC29A2	SLC25A44
RAB11FIP2	UHMK1	SGPL1	PDZD8	PIP4K2A	GAB2	PMF1
FAM53B	UAP1	DDIT4	ATE1	SVIL	MRE11	C1orf226
ZMYND11	C1orf112	VCL	OAT	JCAD	PGR	UHMK1
PFKFB3	GORAB	KAT6B	MKI67	DEPP1	MMP3	PBX1
TAF3	PRRX1	CCSER2	GATA3	2024-03-08	NPAT	POU2F1
GATA3	PRRC2C	CCNJ	MLLT10	SYT15	CADM1	PRRX1
DHTKD1	KLHL20	LCOR	ZNF37A	FO681492.1	RPUSD4	DARS2
ARL5B	RABGAP1L	ZFYVE27	RET	JMJD1C	ETS1	CEP350
NCOA4	RASAL2	SCD	TFAM	SAR1A	ZBTB44	LAMC1
DKK1	RALGPS2	HIF1AN	CDK1	USP54	CD151	SMG7
SIRT1	SOAT1	BTRC	ARID5B	AP3M1	IPO7	IPO9
DDX50	CEP350	DUSP5	DDX50	DLG5	PRRG4	SOX13
DDX21	SMG7	NHLRC2	DDX21	ANKRD1	CAPRIN1	DIEXF
VPS26A	RGL1	TACC2	MCU	TM9SF3	CD44	CNIH4
HK1	TSEN15	PLEKHA1	FUT11	MMS19	TRIM44	SRP9
EIF4EBP2	RNF2	BET1L	SAMD8	MORN4	API5	MAP3K21
ZSWIM8	RGS1	TOLLIP	PPIF	DNMBP	HSD17B12	DESI2
VCL	RGS2	CTSD	TMEM254	ERLIN1	CTNND1	PIP4K2A
PAPSS2	CDC73	IGF2	CCSER2	POLL	CCS	PRTFDC1
PTEN	NAV1	NUP98	PTEN	C10orf76	NADSYN1	ABI1
2024-03-05	MDM4	TRIM66	EXOC6	LDB1	RELT	SVIL
CEP55	FLVCR1	TMEM9B	HELLS	ACTR1A	YAP1	KIF5B
TBC1D12	RPS6KC1	SBF2	NOLC1	SH3PXD2A	ZC3H12C	NRP1
HELLS	KCTD3	RRAS2	GBF1	RAB11FIP2	RBM7	ZNF248
PGAM1	LYPLAL1	SPTY2D1	WBP1L	IKZF5	ARCN1	ZFAND4
PI4K2A	MIA3	LIN7C	SLK	UROS	MLF2	ERCC6
NOLC1	RAB4A	TP53I11	CASP7	ADAM12	M6PR	TIMM23
WBP1L	GALNT2	ARFGAP2	NHLRC2	MKI67	ITPR2	DNA2
SLK	COG2	CELF1	TRUB1	ZMYND11	TMTC1	LRRC20
VTI1A	GNPAT	PATL1	SEC23IP	GTPBP4	GXYLT1	MRPS16
CASP7	MAP3K21	PRPF19	TMEM9B	TAF3	SLC38A1	AP3M1
NHLRC2	EDARADD	AHNAK	CYP2R1	GATA3	DDN	POLR3A
PLEKHA1	MTR	WDR74	PAX6	DHTKD1	KMT2D	CPEB3
BET1L	CHRM3	EIF1AD	CD59	ARL5B	TUBA1A	IDE
NUP98	ZBTB18	CHKA	CELF1	MLLT10	ATF7	ARHGAP19
RHOG	DESI2	LAMTOR1	FNBP4	KIAA1217	CBX5	MMS19
TPP1	PGBD2	PGM2L1	FADS1	PDSS1	ANKRD52	AVPI1
TMEM41B	USP6NL	FZD4	KMT5B	ZEB1	STAT6	ERLIN1
SOX6	BEND7	CHORDC1	CPT1A	NCOA4	CDK4	CHUK
PIK3C2A	ITGA8	TMEM123	RAB6A	DKK1	PHLDA1	POLL
LGR4	SKIDA1	KDELC2	PGM2L1	ADO	NAP1L1	LDB1
ARHGAP1	PIP4K2A	PPP2R1B	XRRA1	REEP3	E2F7	ACTR1A
CELF1	YME1L1	CADM1	PAK1	SIRT1	CCDC59	ABLIM1
MTCH2	ACBD5	BUD13	CLNS1A	DDX21	EEA1	ZMYND11
MED19	KIF5B	BCL9L	SYTL2	HK1	UBE2N	WDR37
DDB1	EPC1	NECTIN1	FZD4	EIF4EBP2	SLC41A2	PFKFB3
AHNAK	ITGB1	CDON	CTSC	CHST3	APPL2	CELF2
SYVN1	NRP1	PSMD13	SESN3	SEC24C	NUAK1	SEC61A2
EIF1AD	CUL2	CD81	DCUN1D5	VCL	PRDM4	SUV39H2
SPTBN2	CXCL12	WEE1	MSANTD4	ADK	WSB2	MASTL
CPT1A	2024-03-08	TEAD1	GUCY1A2	TSPAN14	ZCCHC8	MAPK8
PGM2L1	CSTF2T	GTF2H1	POU2AF1	SNCG	NCOR2	ARID5B
XRRA1	FAM13C	HTATIP2	DDX6	PAPSS2	GOLGA3	NRBF2
THAP12	CCDC6	CAPRIN1	RPUSD4	CEP55	ADIPOR2	EIF4EBP2
CASP5	RTKN2	PDHX	TEAD1	TBC1D12	TULP3	PALD1
BACE1	JMJD1C	CD44	RCN1	CCNJ	CCND2	FUT11
BCL9L	P4HA1	FJX1	CAPRIN1	PGAM1	RAD51AP1	VCL
DPAGT1	DNAJC9	PTPRJ	API5	ZDHHC16	GALNT8	SAMD8
NECTIN1	PPP3CB	ZFP91	PTPMT1	MARVELD1	KCNA6	FAS
ETS1	AP3M1	ZFP91-CNTF	TMX2	SCD	FAM234B	HELLS
ARHGAP32	DLG5	FAM111B	ZFP91	HIF1AN	EMP1	CCNJ
NCAPD3	ZCCHC24	TMEM109	LRP5	TWNK	STK38L	ZNF518A
STIM1	ANXA11	FADS2	RNF169	LZTS2	KLHL42	LCOR
SYT9	GLUD1	CDC42EP2	TMEM126B	BTRC	TMBIM6	SCD
EIF3F	ATAD1	FRMD8	FUT4	NOLC1	ATF1	HIF1AN
TUB	CPEB3	PACS1	YAP1	GBF1	NR4A1	SLF2
TEAD1	TM9SF3	KLC2	PAFAH1B2	SFXN2	SP1	BTRC
PRRG4	ERLIN1	RAB1B	KMT2A	MXI1	PCBP2	TRIM8
TRIM44	MGEA5	RBM14	ARCN1	DUSP5	HNRNPA1	SLK
PRR5L	ACTR1A	RBM4	CBL	PDCD4	CDK2	SMC3
API5	SH3PXD2A	RBM14-RBM4	ARHGEF12	SHOC2	MON2	PDCD4
MDK	CACUL1	CCND1	STT3A	PLEKHA1	XPOT	SHOC2
ATG13	C10orf88	INPPL1	APLP2	HTRA1	RASSF3	NHLRC2
MADD	ADAM12	RPS3	TNFRSF1A	ABRAXAS2	LEMD3	AL162407.1
FAM111B	MKI67	UVRAG	ARHGDIB	SLC25A22	RAP1B	ADRB1
TMEM109	WDR37	TSKU	LDHB	DENND5A	MDM2	CTSD
TKFC	FAM208B	DDIAS	CAPRIN2	SOX6	ZDHHC17	NUP98
SDHAF2	DHTKD1	PANX1	SINHCAF	PIK3C2A	VEZT	TPP1
AP003108.2	SEC61A2	YAP1	DENND5B	SPTY2D1	METAP2	MRPL17
INCENP	HSPA14	ZC3H12C	CPNE8	SVIP	APAF1	EIF4G2
POLR2G	SUV39H2	SIK2	YAF2	LGR4	ANKRD13A	LGR4
NAA40	VIM	GRAMD1B	SLC38A2	CD59	ATP2A2	CD59
ESRRA	ARL5B	JAM3	PRKAG1	ALX4	FBXW8	FNBP4
RPS6KA4	MLLT10	KDM5A	ATF7	ARHGAP1	HSPB8	NUP160
DPF2	BMI1	FOXM1	SMARCC2	MED19	DYNLL1	SSRP1
PCNX3	PDSS1	SLC2A3	ANKRD52	DDB1	MLXIP	PATL1
PACS1	CREM	M6PR	BAZ2A	CYB561A3	TMED2	GANAB
KDM2A	CCNY	BCAT1	PTGES3	CPSF7	AACS	EHD1
RAD9A	MAPK8	ERGIC2	NEMP1	AHNAK	ZNF268	MAP3K11
PPP6R3	UBE2D1	IPO8	PPM1H	EEF1G	ZDHHC20	NUMA1
RELT	ARID5B	H3F3C	TMBIM4	AP002990.1	SACS	PGM2L1
POLD3	ADO	SCAF11	BBS10	HNRNPUL2	MTMR6	THAP12
RNF169	NRBF2	SLC38A2	E2F7	ATG2A	UBL3	CLNS1A
ACER3	REEP3	RPAP3	POC1B	LTBP3	KATNAL1	ALG8
AQP11	SIRT1	ADCY6	ATP2B1	FOSL1	FOXO1	KCTD21
PCF11	TET1	KMT2D	EEA1	C11orf68	MED4	FZD4
AASDHPPT	KIF1BP	LIMA1	NT5DC3	EIF1AD	ZIC5	CTSC
ZC3H12C	DDIT4	KRT80	CORO1C	SPTBN2	ARGLU1	PGR
FDX1	MCU	KRT8	KCTD10	NUDT8	NUP58	RDX
SIK2	VCL	RARG	GLTP	ALDH3B2	POMP	DDX6
TMEM25	SAMD8	ATP5MC2	MED13L	DHCR7	NUDT15	NECTIN1
CBL	MINPP1	CBX5	MSI1	FCHSD2	UTP14C	CDON
SPA17	PTEN	RNF41	TRIAP1	PGM2L1	HNRNPA1L2	PGAP2
JAM3	PCGF5	ANKRD52	SPPL3	THAP12	BORA	TIMM10B
KDM5A	HECTD2	CS	SLC15A4	PAK1	SLAIN1	SYT9
ZNF384	TNKS2	PAN2	ERC1	RAB30	RAP2A	EIF3F
LPCAT3	2024-03-05	ZBTB39	ADIPOR2	FZD4	TFDP1	TUB
LRP6	KIF11	CTDSP2	CCND2	PCSK7	FOXA1	TEAD1
CAPRIN2	EXOC6	PTPRB	APOLD1	DDX6	TRAPPC6B	NAV2
VDR	HELLS	E2F7	EMP1	BCL9L	NEMF	CRY2
SENP1	ZNF518A	PAWR	STRAP	H2AFX	GNPNAT1	CREB3L1
KANSL2	LCOR	ARL1	AEBP2	DPAGT1	EXOC5	CLP1
CCNT1	PGAM1	CORO1C	ETNK1	MCAM	PIGH	STX3
PRKAG1	HIF1AN	C12orf76	RASSF8	NECTIN1	COX16	TMEM138
SLC11A2	SLF2	DDX54	STK38L	CDON	SYNJ2BP-COX16	TTC9C
CSRNP2	WBP1L	C12orf49	CCDC91	SRPRA	ELMSAN1	SPINDOC
CBX5	SHOC2	WSB2	DNM1L	ETS1	TMED10	GPR137
SARNP	ADRB1	RAB35	TMEM117	ARHGAP32	SPTLC2	DPF2
AC023055.1	FAM160B1	PXN	ARID2	NCAPD3	MOAP1	DPP3
RNF41	SEC23IP	MSI1	SMARCD1	RASSF7	DICER1	RAD9A
ANKRD52	BUB3	SPPL3	LARP4	CD151	CCDC85C	ANKRD49
CS	DOCK1	EIF2B1	DAZAP2	SMPD1	PPP1R13B	SRSF8
DCTN2	IGF2	NCOR2	HOXC10	SYT9	ATP5MPL	YAP1
CDK4	CARS	GOLGA3	CDK2	RPL27A	PNP	BIRC3
CTDSP2	TRIM5	WNK1	NXPH4	AKIP1	C14orf119	NKAPD1
GNS	TPP1	WNT5B	EEF1AKMT3	SWAP70	KHNYN	RBM7
OSBPL8	MRPL17	FKBP4	CAND1	USP47	NUBPL	PAFAH1B2
PPP1R12A	TMEM9B	TSPAN9	RAP1B	PARVA	ARHGAP5	ARCN1
EEA1	RNF141	CCND2	MDM2	LDHA	ARF6	C2CD2L
NUAK1	EIF4G2	GALNT8	FRS2	NAV2	TMX1	CBL
PRDM4	RRAS2	KCNA6	CCT2	PRRG4	FRMD6	TBRG1
GIT2	PLEKHA7	ENO2	RAB21	QSER1	PSMC6	EI24
PPP1CC	SPTY2D1	NECAP1	NAV3	CAT	SOCS4	FOXRED1
WSB2	E2F8	CDKN1B	C12orf29	DGKZ	DAAM1	KDM5A
GCN1	FANCF	GPRC5A	DRAM1	MADD	PRKCH	C12orf4
TRIAP1	CCDC34	ETNK1	TXNRD1	SLC39A13	SMOC1	CHD4
POLE	LIN7C	ANO6	C12orf75	PTPRJ	ZNF410	MLF2
GOLGA3	CKAP5	ACVR1B	POLR3B	CTNND1	AC005520.1	LPCAT3
ERC1	ACP2	HNRNPA1	SUDS3	CCDC86	TTC8	DUSP16
CCND2	CELF1	COPZ1	MLEC	TMEM109	CPSF2	BCAT1
FOXJ2	FNBP4	GDF11	RNF34	TKFC	GSKIP	ERGIC2
STRAP	PATL1	IKZF4	C12orf65	INCENP	DYNC1H1	CAPRIN2
MED21	CPSF7	NAB2	ZNF664	POLR2G	RCOR1	GXYLT1
STK38L	AHNAK	DYRK2	EP400	NAA40	MARK3	YAF2
FAR2	HNRNPUL2	MDM2	SKA3	ESRRA	MTMR10	TWF1
DNM1L	ATL3	FRS2	ZDHHC20	ZFPL1	ZNF770	SLC38A1
ARID2	FAU	CNOT2	SLC7A1	OVOL1	FBN1	SLC38A2
SMARCD1	PC	TMEM19	UBL3	PACS1	MYO5C	KANSL2
DIP2B	CLCF1	RAB21	KATNAL1	KLC2	NEDD4	KMT2D
SP1	CHKA	ZDHHC17	HMGB1	RAB1B	RORA	RACGAP1
TARBP2	PGM2L1	CRADD	HSPH1	DPP3	VPS13C	SLC11A2
HOXC11	THAP12	DRAM1	PROSER1	KDM2A	DPP8	CSRNP2
RAB5B	CLNS1A	TDG	FOXO1	RAD9A	RPL4	SMAGP
MYL6	RSF1	MVK	KBTBD6	CCND1	CLN6	FIGNL2
USP15	CREBZF	ANKRD13A	RCBTB1	RELT	ANP32A	KRT8
SRGAP1	PICALM	ERP29	EBPL	RNF169	TLE3	ATF7
MDM2	CHORDC1	PTPN11	KPNA3	SPCS2	ADPGK	SMUG1
ATXN7L3B	MRE11	OAS3	MZT1	EMSY	PEAK1	CBX5
C12orf29	MSANTD4	PLBD2	ZIC5	PCF11	POLG	RNF41
TMTC3	KDELC2	SUDS3	IRS2	FAT3	KLF13	ANKRD52
UBE3B	PPP2R1B	MLEC	ANKRD10	AMOTL1	ARHGAP11A	CS
SH2B3	ALG9	UNC119B	TUBGCP3	AASDHPPT	SPRED1	NEMP1
ERP29	SIK3	TMED2	ZMYM2	SIK2	BUB1B	CDK4
TRAFD1	MPZL3	ULK1	USPL1	DIXDC1	CHAC1	CTDSP2
OAS2	RPUSD4	PGAM5	UTP14C	PAFAH1B2	CHP1	LRIG3
PLBD2	SRPRA	XPO4	CKAP2	TAGLN	SNAP23	PPM1H
RFC5	ARHGAP32	MTMR6	BORA	KMT2A	CASC4	PHLDA1
SUDS3	ZBTB44	SLC7A1	KLF5	TMEM25	CTDSPL2	NAP1L1
MLEC	CD151	KBTBD6	SLAIN1	ARHGEF12	BLOC1S6	BBS10
BCL7A	IPO7	KPNA3	ARHGEF7	EI24	FGF7	OSBPL8
TMED2	TEAD1	ATP7B	SUPT16H	FLI1	MAPK6	E2F7
ATP6V0A2	NUCB2	VPS36	DAD1	APLP2	TPM1	PAWR
ZNF664	GTF2H1	STK24	DTD2	JAM3	RAB8B	ATP2B1
AC068790.8	LDHA	ZIC5	EGLN3	FOXM1	ZNF609	EEA1
EP400	TCP11L1	IRS2	SEC23A	TNFRSF1A	ZWILCH	FGD6
SACS	HIPK3	COL4A1	TRAPPC6B	NOP2	SMAD3	NTN4
UBL3	CAT	SAP18	VCPKMT	AC006064.6	GLCE	GNPTAB
KATNAL1	TRIM44	NUP58	NIN	LPCAT3	HMG20A	SLC41A2
LCP1	SLC35C1	NHLRC3	PYGL	HEBP1	IREB2	ALDH1L2
VPS36	DGKZ	SLC25A15	GMFB	ARHGDIB	ZFAND6	NUAK1
KLF12	OVOL1	AKAP11	PPP2R5E	KCNJ8	CEMIP	SSH1
KCTD12	RCE1	UTP14C	VTI1B	C2CD5	ABHD2	KCTD10
MYCBP2	PPP6R3	BORA	ZFYVE26	CAPRIN2	SYNM	GLTP
POU4F1	CCND1	RAP2A	SYNJ2BP	SLC38A1	ZNF200	GIT2
RBM26	RNF121	ATP11A	NUMB	SENP1	CDIP1	PPTC7
SPATA13	PAAF1	CUL4A	ENTPD5	ZNF641	TMEM186	BRAP
NUP58	POLD3	CHAMP1	AREL1	KANSL2	LITAF	HECTD4
COG3	RNF169	PIP4P1	MLH3	ARF3	GSPT1	RBM19
CKAP2	UVRAG	AJUBA	GTF2A1	KMT2D	FOPNL	C12orf49
TM9SF2	EED	KLHL28	SEL1L	LMBR1L	ARL6IP1	FBXO21
TEP1	AMOTL1	MAP4K5	CCDC88C	LIMA1	GDE1	VPS33A
HNRNPC	YAP1	DDHD1	ATXN3	CBX5	NETO2	CLIP1
RAB2B	AASDHPPT	EXOC5	BTBD7	DNAJC14	SIAH1	ABCB9
RBM23	ATM	SIX4	DICER1	RNF41	NUDT21	GOLGA3
IPO4	NCAM1	TMEM30B	ATG2B	ANKRD52	EXOSC6	ZNF605
STRN3	PAFAH1B2	SGPP1	BCL11B	BAZ2A	ZNF23	ADIPOR2
EGLN3	UBE4A	RAB15	HSP90AA1	LLPH	AC010547.4	CCND2
SNX6	KMT2A	ZFP36L1	CDC42BPB	BBS10	PHLPP2	PLEKHG6
NFKBIA	ARCN1	MAP3K9	AKT1	KITLG	ZFHX3	RIMKLB
TRAPPC6B	TBCEL	ZFYVE1	APEX1	LUM	MPHOSPH6	CREBL2
SOS2	TBRG1	ELMSAN1	NOP9	EEA1	HSDL1	CDKN1B
SAV1	FOXRED1	AREL1	KHNYN	NTN4	SLC7A5	FAM234B
ERO1A	APLP2	CEP128	G2E3	GNPTAB	UBE2I	AEBP2
TMEM30B	VPS26B	SEL1L	ARHGAP5	C12orf73	CCNF	GOLT1B
SGPP1	MLF2	WARS	BRMS1L	CKAP4	CCP110	ETNK1
ZFYVE26	SLC2A14	BAG5	PNN	SELPLG	UBFD1	ETFRF1
MAP3K9	SLC2A3	CDCA4	LRR1	CORO1C	DCTN5	RASSF8
NUMB	YBX3	BCL2L2	ARF6	GLTP	TNRC6A	KLHL42
ELMSAN1	LRP6	KHNYN	TMX1	PPP1CC	SH2B1	BICD1
ENTPD5	KRAS	ARHGAP5	FRMD6	GCN1	LONP2	ALG10
ALDH6A1	TM7SF3	C14orf28	SAMD4A	PXN	PDP2	SLC48A1
RPS6KL1	H3F3C	TMX1	SOCS4	MSI1	CBFB	LARP4
ANGEL1	CPNE8	JKAMP	MAPK1IP1L	SPPL3	HAS3	LETMD1
IRF2BPL	GXYLT1	PPM1A	FBXO34	VPS37B	NFAT5	ACVR1B
POMT2	YAF2	HIF1A	ARID4A	PITPNM2	IST1	EIF4B
TMED8	ZCRB1	SUSD6	DAAM1	EIF2B1	CDH13	ESPL1
SPTLC2	PRICKLE1	FCF1	JKAMP	NCOR2	GLOD4	PRR13
TC2N	TWF1	GPATCH2L	PPM1A	ADIPOR2	PITPNA	TARBP2
PRIMA1	SLC38A1	FLRT2	GPHN	TPI1	SMG6	HOXC11
ATP5MPL	SLC38A2	PAPOLA	MPP5	FOXJ2	METTL16	HOXC10
ABHD4	KMT2D	EVL	EIF2S1	CDKN1B	CLUH	HOXC8
MRPL52	RHEBL1	PPP2R5C	PLEKHH1	EMP1	ANKFY1	COPZ1
BCL2L2	LMBR1L	RCOR1	RAD51B	STRAP	UBE2G1	SUOX
THTPA	SLC11A2	RASGRP1	EXD2	PLEKHA5	ZBTB4	NABP2
NAA30	KRT8	BMF	PCNX1	STK38L	PMP22	SPRYD4
DAAM1	SPRYD3	CCDC9B	RBM25	DNM1L	NCOR1	SHMT2
PPM1A	RARG	RHOV	FLVCR2	ARID2	FLCN	MARS
PLEKHH1	MAP3K12	TRPM7	GPATCH2L	SLC48A1	KIAA0100	USP15
SLC39A9	ATF7	PRTG	CALM1	SMARCD1	PHF12	RASSF3
TTC9	SMUG1	NEDD4	CPSF2	ATF1	NUFIP2	HMGA2
PCNX1	ITGA5	BNIP2	GLRX5	SP1	CRLF3	HELB
YLPM1	ANKRD52	RORA	PPP2R5C	TARBP2	RFFL	CAND1
OTUB2	ZBTB39	TLE3	RCOR1	HNRNPA1	AC004223.3	DYRK2
PAPOLA	C12orf66	EDC3	APOPT1	COPZ1	DDX52	CCT2
DYNC1H1	ZFC3H1	SCAMP2	AL139300.1	RAB5B	RPL23	CNOT2
RCOR1	NAP1L1	SIN3A	UBE3A	SPRYD4	ACLY	TMTC3
ZBTB42	BBS10	CSPG4	ZNF770	RBMS2	ATXN7L3	VEZT
PACS2	OSBPL8	MESD	SRP14	MBD6	PLCD3	SCYL2
NIPA2	E2F7	KLF13	RMDN3	USP15	ZNF652	TXNRD1
TJP1	PAWR	GREM1	VPS39	DYRK2	TOB1	ATP2A2
UBR1	PPP1R12A	THBS1	TMEM87A	CPSF6	COX11	SH2B3
ZSCAN29	GALNT4	CHST14	MYO5C	RAB21	SRSF1	SUDS3
ARPP19	POC1B-GALNT4	NUSAP1	NEDD4	ATXN7L3B	SUPT4H1	RNF10
PRTG	ATP2B1	AP4E1	ZNF280D	ZDHHC17	TRIM37	MLXIP
NEDD4	EEA1	MINDY2	ICE2	SYT1	SKA2	KMT5A
ICE2	NDUFA12	FEM1B	RORA	C12orf29	HEATR6	ATP6V0A2
RORA	FGD6	SENP8	TLE3	TMTC3	SMARCD2	SFSWAP
CSNK1G1	USP44	SCAMP5	MYO9A	UNG	SMURF2	ZNF10
SPG21	IKBIP	C15orf39	COX5A	ERP29	GRB2	ZNF268
LARP6	NT5DC3	FBXO22	PEAK1	TRAFD1	H3F3B	XPO4
SCAMP2	NFYB	TMED3	BTBD1	RFC5	TRIM65	KATNAL1
PEAK1	APPL2	ARNT2	CHSY1	RNF34	SOCS3	N4BP2L2
TBC1D2B	SSH1	AKAP13	SNRPA1	BCL7A	USP36	STARD13
HOMER2	C12orf76	CHD2	PCSK6	ARL6IP4	TIMP2	FOXO1
KLF13	PPTC7	IGF1R	ARHGAP11A	ATP6V0A2	MAFG	SPRYD7
THBS1	PPP1CC	POLR3K	SPRED1	LATS2	CENPX	NEK3
CHP1	FAM109A	LUC7L	THBS1	LNX2	MRM3	VPS36
RTF1	BRAP	UNKL	CHP1	SLC7A1	PAFAH1B1	POU4F1
MAP1A	NAA25	PKD1	RTF1	PROSER1	RAP1GAP2	RBM26
CASC4	TRIAP1	ZSCAN32	CASC4	KBTBD6	CTNS	TGDS
CTDSPL2	SPPL3	ADCY9	EIF3J	LCP1	SMTNL2	IRS2
TMOD2	CAMKK2	CARHSP1	SEMA6D	MED4	TTC19	NUP58
USP3	DIABLO	XYLT1	FGF7	VPS36	WSB1	CDK8
SNX1	AC048338.1	THUMPD1	TCF12	MYCBP2	TMEM97	UFM1
ZNF609	VPS33A	GGA2	TPM1	DOCK9	NF1	FREM2
PAQR5	PITPNM2	DOC2A	DIS3L	ZIC5	SUZ12	NHLRC3
THSD4	EIF2B1	CSNK2A2	PIAS1	PAN3	ZNF207	AKAP11
NEO1	NCOR2	GOT2	ARIH1	GPALPP1	RAPGEFL1	ITM2B
CD276	STX2	DYNC1LI2	UBE2Q2	COG3	RARA	FNDC3A
CSK	CCND2	CHTF8	ISL2	LRCH1	EIF1	LMO7
SCAMP5	CD9	EXOSC6	RCN2	RB1	PSME3	NDFIP2
C15orf39	NECAP1	MTSS1L	CEMIP	WDFY2	NFE2L1	MBNL2
SNX33	APOLD1	PHLPP2	ABHD2	CKAP2	RSAD1	CHMP4A
HMG20A	DDX47	HSDL1	CHD2	UBAC2	NME1	SPTSSA
ARNT2	GOLT1B	EMC8	NR2F2	TM9SF2	SMG8	SNX6
CEMIP	CMAS	SLC7A5	IGF1R	ITGBL1	AC099850.2	NFKBIA
ZNF592	STK38L	CENPBD1	ADCY9	COL4A2	RPS6KB1	L2HGDH
PDE8A	DNM1L	SNRNP25	USP7	ARHGEF7	TBX2	DDHD1
AKAP13	ALG10	FAM234A	XYLT1	HNRNPC	TANC2	EXOC5
IQGAP1	ALG10B	UBE2I	ARL6IP1	SUPT16H	MAP3K3	SGPP1
CRTC3	PPHLN1	PDPK1	THUMPD1	RBM23	KCTD2	RAB15
BLM	LARP4	TNFRSF12A	USP31	PPP1R3E	BAHCC1	RDH11
MAN2A2	DIP2B	ZNF263	PALB2	NEDD8	FN3KRP	ZFYVE26
ZNF200	ATF1	MGRN1	ZNF629	STRN3	YES1	SYNJ2BP
USP7	SCN8A	NUDT16L1	DNAJA2	NFKBIA	ROCK1	ELMSAN1
EMP2	SP1	ATXN2L	AKTIP	TRAPPC6B	TRAPPC8	LTBP2
LITAF	HNRNPA1	SH2B1	AMFR	KLHL28	RPRD1A	MLH3
ZC3H7A	MBD6	MAZ	GOT2	SAV1	PIAS2	ERG28
PARN	EEF1AKMT3	LONP2	NOB1	NIN	HDHD2	GTF2A1
XYLT1	USP15	PAPD5	ZFHX3	GMFB	SMAD2	GALC
DCUN1D3	MON2	CDH5	MBTPS1	GCH1	VPS4B	MOAP1
USP31	CAND1	CBFB	SLC7A5	TRMT5	TMX3	DICER1
BOLA2	RAP1B	C16orf70	PDPK1	SGPP1	TXNL4A	BEGAIN
BOLA2-SMG1P6	CPSF6	PSKH1	ABCC1	MAX	ANKRD12	HSP90AA1
SHCBP1	YEATS4	PLA2G15	EEF2K	VTI1B	RAB31	ATP5MPL
NETO2	FRS2	CDH1	UBFD1	RDH11	CHMP1B	PNP
AKTIP	RAB21	HAS3	TNRC6A	ZFYVE26	SEH1L	METTL17
AMFR	TBC1D15	SNTB2	ZNF267	SYNJ2BP	CEP192	ABHD4
FAM192A	ZDHHC17	VPS4A	LONP2	MAP3K9	SNRPD1	OXA1L
CSNK2A2	ALX1	WWP2	PAPD5	ELMSAN1	ZNF236	PABPN1
CMTM4	VEZT	GABARAPL2	FTO	ALDH6A1	MKNK2	NYNRIN
RANBP10	METAP2	GSE1	OGFOD1	AREL1	ZNF561	KHNYN
MTSS1L	ELK3	CRK	MT1E	TMED10	ASF1B	FAM177A1
PHLPP2	APAF1	SMG6	HERPUD1	ANGEL1	GIPC1	BRMS1L
AP1G1	TDG	MNT	ARL2BP	IRF2BPL	DNAJB1	C14orf28
TXNL4B	HCFC2	TAX1BP3	SLC7A6	TMED8	ZNF100	TMX1
GLG1	WASHC4	P2RX5-TAX1BP3	CDH1	GTF2A1	C19orf12	SOCS4
TMEM170A	RIC8B	NCBP3	HAS3	FOXN3	ZFP30	MAPK1IP1L
CBFA2T3	TMEM263	ANKFY1	SNTB2	TC2N	ZNF607	AP5M1
DBNDD1	BTBD11	DHX33	CYB5B	ITPK1	ZNF780B	NAA30
FAM234A	ATP2A2	PHF23	NFAT5	MOAP1	DMAC2	PRKCH
RAB11FIP3	SH2B3	CTDNEP1	TERF2IP	BTBD7	IRGQ	FUT8
PIGQ	ALDH2	ZBTB4	CRISPLD2	DICER1	DMPK	PLEKHH1
CRAMP1	OAS3	FAM222B	RPL13	CDC42BPB	MYPOP	ARG2
AL031708.1	SUDS3	PHF12	PITPNA	PCK2	ZC3H4	SLC39A9
JPT2	MLEC	NUFIP2	C1QBP	PSME1	C19orf73	SRSF5
TBC1D24	RNF34	SSH2	TP53	G2E3	ZNF615	RBM25
NAA60	SETD1B	CRLF3	PMP22	C14orf28	ZNF468	RIOX1
NUDT16L1	BCL7A	RFFL	RASD1	ARF6	RDH13	ZNF410
RMI2	MLXIP	AC004223.3	ULK2	SOCS4	UBE2S	AC005520.1
TNRC6A	TMED2	MYO19	USP22	MAPK1IP1L	CNN2	YLPM1
PAPD5	ATP6V0A2	MIEN1	POLDIP2	KTN1	DOT1L	DLST
MMP2	ZNF664	JUP	NUFIP2	ARID4A	ZNF557	ADCK1
OGFOD1	LATS2	STAT3	BLMH	DAAM1	PDE4A	CALM1
CCL22	ZDHHC20	CAVIN1	BRCA1	PCNX4	SLC44A2	GOLGA5
ADGRG1	SACS	DUSP3	LSM12	PPM1A	ASNA1	PAPOLA
VPS4A	SUPT20H	TMEM101	GPATCH8	PRKCH	MAST3	EML1
NFAT5	POSTN	CBX1	EFTUD2	SNAPC1	ZNF493	RCOR1
WWP2	PROSER1	HOXB3	CDC27	FUT8	ZNF254	UBE3A
ATMIN	ELF1	PHB	HOXB3	MPP5	URI1	TJP1
GAS8	KBTBD6	COL1A1	HOXB9	SLC39A9	ZNF507	KATNBL1
VPS53	KBTBD7	LRRC59	ZNF652	GLRX5	ZNF302	RASGRP1
ABR	LCP1	TRIM25	SPOP	PAPOLA	ZNF793	EHD4
CRK	RUBCNL	SRSF1	SPAG9	EVL	AXL	GATM
SLC43A2	RCBTB1	MTMR4	MMD	YY1	ARHGAP35	FBN1
PRPF8	KPNA3	SKA2	MTMR4	TECPR2	EHD2	COPS2
DHX33	INTS6	HEATR6	APPBP2	RCOR1	RPL13A	LYSMD2
VAMP2	ATP7B	CYB561	MED13	TRMT61A	ATF5	ARPP19
NCOR1	VPS36	LIMD2	CYB561	INF2	ZNF701	CCPG1
TOM1L2	MZT1	SMARCD2	TEX2	CRIP2	ZNF765	PRTG
FLOT2	KLF12	ICAM2	SMURF2	TJP1	ZNF331	PARP16
NUFIP2	KCTD12	GRB2	GNA13	RHOV	RPL28	IGDCC3
SSH2	RBM26	CASKIN2	FAM104A	CDAN1	ZNF471	IGDCC4
MYO1D	TGDS	H3F3B	NAT9	ARPP19	ZNF543	INTS14
RAD51D	IRS2	WBP2	JPT1	NEDD4	ZNF587	CLN6
ACACA	TUBGCP3	SRP68	WBP2	ADAM10	PUM2	PKM
SYNRG	ZMYM2	TK1	SRSF2	RORA	ASXL2	ULK3
PCGF2	NUP58	CYTH1	TK1	CA12	FBXO11	SIN3A
CWC25	CDK8	CANT1	NPTX1	CSNK1G1	PSME4	PTPN9
STAT5B	PAN3	CBX4	ARHGDIA	OAZ2	BCL11A	TSPAN3
RETREG3	POMP	ACTG1	MAFG	SPG21	SERTAD2	CPEB1
VAT1	PDS5B	NPLOC4	DUS1L	AAGAB	TIA1	WDR73
DUSP3	UFM1	RPA1	WDR45B	CLN6	FAM136A	VPS33B
ATXN7L3	DGKH	PAFAH1B1	PAFAH1B1	ANP32A	TGOLN2	CHSY1
GJC1	AKAP11	SMTNL2	COX10	MAN2C1	RGPD2	KLF13
KIF18B	FNDC3A	MED11	NLK	PEAK1	KANSL3	CHRNA7
MRPL10	WDFY2	RABEP1	ERAL1	AP3S2	LMAN2L	C15orf41
CBX1	CKAP2	MPDU1	TAOK1	PRC1	SEMA4C	RPUSD2
HOXB3	SLAIN1	NDEL1	GOSR1	AC068831.7	REV1	MAPKBP1
HOXB8	GPR180	ADPRM	NF1	AC091057.5	AFF3	HAUS2
ZNF652	DNAJC3	COX10	CDK5R1	ARHGAP11B	LONRF2	SERF2
ANKRD40	MBNL2	SMCR8	SLFN5	THBS1	RGPD6	CTDSPL2
SPAG9	ZIC2	MAP2K3	AP2B1	KNSTRN	IL1A	BLOC1S6
MMD	ABHD13	MTRNR2L1	TADA2A	RTF1	NCKAP5	TMOD2
TRIM25	MCF2L	WSB1	LASP1	MAP1A	RBM43	TMOD3
SRSF1	TFDP1	TMEM97	ERBB2	CTDSPL2	STK17B	MAPK6
SUPT4H1	HNRNPC	TNFAIP1	IGFBP4	SEMA6D	SATB2	ZNF609
BRIP1	STRN3	TMEM199	EIF1	EID1	NDUFS1	SMAD6
MED13	EGLN3	NF1	NKIRAS2	TCF12	IDH1	ARIH1
JPT1	CFL2	SUZ12	HEXIM1	USP3	IKZF2	ISLR
GRB2	BAZ1A	ZNF207	TBKBP1	MAP2K1	IGFBP5	ARID3B
CASKIN2	FOXA1	AP2B1	SNX11	SMAD3	TMBIM1	SCAMP5
ACOX1	SEC23A	MLLT6	AKAP1	PIAS1	AP1S3	C15orf39
SOCS3	TRAPPC6B	WIPF2	YPEL2	THSD4	SLC16A14	IREB2
CYTH1	KLHL28	IGFBP4	CLTC	NEO1	HDLBP	CEMIP
TBC1D16	FKBP3	EIF1	DCAF7	CD276	HPCAL1	TLNRD1
NPTX1	VCPKMT	VPS25	MAP3K3	C15orf39	GREB1	FAM103A1
FAAP100	ERO1A	KPNB1	DDX42	ARNT2	TRIB2	AEN
MAFG	EXOC5	TBKBP1	FOXK2	ZNF592	RAB10	ABHD2
CENPX	SIX1	UBE2Z	GAREM1	PDE8A	PPP1CB	FANCI
SGSM2	SIX4	IGF2BP1	RPRD1A	AKAP13	SPAST	ZNF710
RAP1GAP2	TMEM30B	PDK2	SMAD2	FANCI	SLC30A6	UNC45A
KIF1C	WDR89	XYLT2	SMAD7	SEMA4B	BIRC6	ARRDC4
MIS12	RAB15	TANC2	MBD2	IQGAP1	PPM1B	IGF1R
ACADVL	ZFYVE26	DCAF7	TCF4	CRTC3	FOXN2	PRSS22
PFAS	ZFP36L1	MAP3K3	LMAN1	MAN2A2	MDH1	ZNF200
HS3ST3B1	ACTN1	PRKCA	KDSR	UNC45A	ACTR2	ZSCAN32
ADORA2B	DCAF5	CDR2L	TMX3	IGF1R	MEIS1	ADCY9
TMEM199	MED6	SAP30BP	MBP	RPUSD1	TET3	GLYR1
SUPT6H	PNMA1	SEC14L1	USP14	CDIP1	MRPL19	SOCS1
TAOK1	ELMSAN1	2024-09-09	TYMS	USP7	MAT2A	GSPT1
GOSR1	RPS6KL1	BIRC5	SMCHD1	LITAF	KDM3A	XYLT1
NF1	TMED10	BAIAP2	PTPRM	ZC3H7A	CNOT11	ERI2
ZNF207	SPTLC2	RAC3	MTCL1	KNOP1	MAP4K4	CDR2
LASP1	SEL1L	FOXK2	RNMT	USP31	FLJ20373	USP31
CDK12	TC2N	YES1	GATA6	ZKSCAN2	NCK2	GGA2
ERBB2	ITPK1	SPIRE1	RIOK3	ZNF629	RGPD4	XPO6
CASC3	BTBD7	PTPN2	RNF125	C16orf58	RANBP2	CDIPT
WIPF2	ATG2B	ABHD3	GALNT1	NETO2	RGPD5	DOC2A
IGFBP4	BCL11B	RPRD1A	SKA1	AKTIP	ACTR3	MAPK3
ATP6V0A1	SETD3	IER3IP1	ONECUT2	CSNK2A2	INSIG2	ZNF689
MLX	WARS	TXNL1	PMAIP1	SLC7A6OS	PTPN18	DNAJA2
CNTNAP1	ATP5MPL	TWSG1	SERPINB2	CHTF8	CCNT2	KIAA0895L
NBR1	JAG2	RALBP1	SOCS6	EXOSC6	ARL6IP6	RANBP10
NMT1	KHNYN	RNMT	MKNK2	VAC14	TANC1	ESRP2
MAPT	FOXG1	GATA6	MOB3A	PHLPP2	UBR3	CHTF8
PNPO	FAM177A1	TTC39C	MLLT1	AP1G1	GORASP2	NQO1
NFE2L1	PAX9	GALNT1	KHSRP	ZFHX3	HAT1	ZNF23
CALCOCO2	PNN	TMEM259	INSR	TMEM170A	HNRNPA3	AC010547.4
PCTP	C14orf28	POLR2E	ADGRL1	ADAT1	ITGAV	GLG1
DHX40	TOGARAM1	C19orf25	DNAJB1	MPHOSPH6	GLS	RFWD3
RPS6KB1	KLHDC2	MEX3D	JUND	TLDC1	MYO1B	ADAT1
TBX2	FRMD6	REXO1	ATP13A1	PIEZO1	MOB4	ZDHHC7
DCAF7	STYX	MKNK2	ZNF91	CBFA2T3	MARS2	ZCCHC14
MAP3K3	SAMD4A	PLEKHJ1	ZNF260	DBNDD1	SPATS2L	CBFA2T3
PRKCA	FBXO34	AES	ZNF607	FAM234A	CREB1	NME4
PRKAR1A	AP5M1	ZBTB7A	LRFN1	PIGQ	PSMD1	RAB40C
SOX9	ACTR10	KHSRP	ZC3H4	CHTF18	COPS7B	STUB1
SLC9A3R1	ARID4A	ELOF1	C19orf73	TELO2	ING5	PDPK1
LLGL2	PPM1A	TNPO2	NUP62	JPT2	TBC1D20	RMI2
METTL23	MTHFD1	PRKACA	VRK3	ZNF263	CSNK2A1	ITPRIPL2
AC005837.2	CHURC1-FNTB	ASF1B	NFIC	NAA60	FKBP1A	EEF2K
BIRC5	CHURC1	WIZ	ILF3	GLIS2	SNRPB	TNRC6A
CBX2	MPP5	CHERP	C19orf53	NUDT16L1	SNX5	NFATC2IP
PIEZO2	EXD2	SLC35E1	RAB8A	SNX29	NAPB	INO80E
FAM210A	SUSD6	SMIM7	SIN3B	BFAR	PLAGL2	PPP4C
ESCO1	ISCA2	LSM4	COLGALT1	PDXDC1	EIF2S2	FBXL19
ZNF24	JDP2	ELL	RFXANK	EEF2K	NCOA6	TGFB1I1
EPG5	FLVCR2	CERS1	GATAD2A	DCTN5	TRPC4AP	LONP2
SMAD2	GPATCH2L	COPE	ZNF493	TNRC6A	RBM12	CHD9
SMAD7	NRXN3	ZNF566	ZNF254	ATXN2L	RBM39	MMP2
MBD2	TTC8	SERTAD1	DPY19L3	MAZ	ZMYND8	ARL2BP
TCF4	CALM1	SERTAD3	PDCD5	ALDOA	STAU1	PDP2
LMAN1	CPSF2	GSK3A	CEBPG	RNF40	ADNP	PLEKHG4
KDSR	BDKRB2	SIX5	ZNF30	FBXL19	SOX12	PSKH1
DSEL	GSKIP	ZC3H4	ZNF146	PHKB	STK35	PLA2G15
ZNF516	PAPOLA	KDELR1	CIC	MMP2	PRNP	CDH1
USP14	CCNK	NUP62	ARHGAP35	OGFOD1	BTBD3	SNTB2
MTCL1	EML1	ISOC2	EHD2	CCL22	DSTN	NIP7
ANKRD12	RCOR1	PTBP1	NUCB1	GINS3	GINS1	PDPR
RAB31	MARK3	DAZAP1	TRAPPC2B	CBFB	MAPRE1	DDX19B
C18orf25	ZFYVE21	SCAMP4	AC020915.1	CTCF	RALGAPB	DDX19A
SMAD4	CEP170B	FEM1A	AC020915.5	PSKH1	FAM83D	AC012184.2
NEDD4L	PACS2	PDE4A	ERVK3-1	SLC7A6	PLCG1	GAN
MALT1	MTA1	SLC44A2	PXDN	VPS4A	MYBL2	YWHAE
SERPINB2	NIPA1	NFIX	ODC1	CYB5B	STK4	PRPF8
MIER2	UBE3A	NACC1	ADCY3	NFAT5	PARD6B	ANKFY1
UQCR11	HERC2	IER2	OST4	PDPR	FAM210B	DERL2
TCF3	MTMR10	ZSWIM4	GTF3C2	SF3B3	TFAP2C	MED31
SGTA	AVEN	ADGRE5	EIF2AK2	ATXN1L	RAB22A	GABARAP
SLC25A23	SLC12A6	TPM4	SRSF7	IST1	STX16	AC120057.2
ELAVL1	GOLGA8A	GATAD2A	DHX57	GABARAPL2	FAM217B	GPS2
CDC37	GOLGA8B	ZNF254	SOS1	ATMIN	LSM14B	AC026954.2
YIPF2	ZNF770	KCTD15	MAP4K3	CMIP	GID8	PLSCR3
PALM3	MEIS2	USF2	THUMPD2	GSE1	HSPA13	TMEM256-PLSCR3
PRKACA	TMEM87A	KMT2B	ZFP36L2	ZFPM1	ADAMTS5	TP53
DNAJB1	UBR1	PSMD8	CCDC88A	CRK	ERG	AURKB
BRD4	ZSCAN29	PLD3	PPP4R3B	MYO1C	BRWD1	COPS3
ZNF100	SPG11	RAB4B	PNPT1	TSR1	WDR4	ULK2
HSPB6	GATM	MIA-RAB4B	USP34	MNT	SUMO3	USP22
ZNF850	COPS2	AXL	SERTAD2	TAX1BP3	LSS	FAM222B
SARS2	DMXL2	MEGF8	SPRED2	ANKFY1	BACH1	GIT1
AC011455.2	MYO5A	NECTIN2	AAK1	UBE2G1	IFNAR2	CCL3
C19orf54	ARPP19	ARHGAP35	MOB1A	CXCL16	AP000295.1	MYO19
ERF	FAM214A	SAE1	DUSP2	CAMTA2	IFNAR1	MED1
CNFN	PRTG	BAX	STARD7	GABARAP	SON	PGAP3
LYPD3	NEDD4	RPL13A	TMEM127	AC120057.2	MORC3	MED24
IRGQ	RFX7	AP2A1	MGAT4A	CTDNEP1	DYRK1A	CCR7
AP2S1	ADAM10	TSEN34	LONRF2	PLSCR3	ETS2	P3H4
ZNF784	MYO1E	U2AF2	MAP3K2	TMEM256-PLSCR3	TRAPPC10	ACLY
ZNF772	RORA	ZNF470	STAM2	ZBTB4	FP565260.7	DHX58
HDGFL2	VPS13C	ZNF134	RBMS1	VAMP2	RTL10	STAT3
FEM1A	CSNK1G1	ZSCAN22	TLK1	NCOR1	RTN4R	BRCA1
EVI5L	PCLAF	PXDN	ORC2	TOM1L2	MAPK1	GPATCH8
ZNF317	AC087632.1	YWHAQ	LANCL1	FLII	GUCD1	CCDC43
NFIX	PARP16	SDC1	ERBB4	SHMT1	TTC28	GJC1
ADGRE5	UACA	PUM2	IKZF2	USP22	SF3A1	HOXB4
DDA1	EDC3	HS1BP3	FN1	FAM222B	RBFOX2	HOXB6
MAST3	FAM219B	HADHA	EPHA4	FLOT2	CSNK1E	HOXB7
KLHL26	PEAK1	STRN	IRS1	RAD51D	DDX17	SLC35B1
GATAD2A	TBC1D2B	PPP4R3B	TRIP12	SYNRG	CBX6	PPP1R9B
KIAA0355	MESD	GFPT1	ASAP2	CWC25	MKL1	COL1A1
CAPNS1	MEX3B	TIA1	GREB1	ORMDL3	TOB2	LRRC59
HNRNPUL1	C15orf40	TGFA	WDR43	JUP	SNU13	COIL
CCDC97	BTBD1	RAB11FIP5	BIRC6	STAT3	BRD1	TRIM37
NECTIN2	HDGFL3	RTKN	CRIM1	CAVIN1	CCDC117	SKA2
BLOC1S3	DET1	TGOLN2	CAMKMT	RETREG3	ZNRF3	RNFT1
ARHGAP35	PRC1	C2orf68	SOCS5	VAT1	NF2	APPBP2
BAX	TUBGCP5	KANSL3	PPP1R21	DUSP3	TIMP3	INTS2
RPL13A	MKRN3	SEMA4C	PEX13	MPP2	HMGXB4	MED13
PRMT1	KLF13	LONRF2	PNO1	ATXN7L3	APOL6	CYB561
MYADM	ARHGAP11A	2024-09-10	ANTXR1	GPATCH8	XPNPEP3	LIMD2
RPL28	BAHD1	CCDC93	MXD1	GJC1	EP300	CCDC47
ZNF580	RTF1	CLASP1	STAMBP	PLCD3	NUP50	HELZ
ZNF530	MAPKBP1	MAP3K2	HK2	MAP3K14	PIM3	FAM104A
ZNF776	CTDSPL2	POLR2D	CNOT11	PLEKHM1	SHANK3	GGA3
ZNF587	BLOC1S6	AMMECR1L	NCK2	MRPL10	PRRT3	TRIM65
ZSCAN22	SEMA6D	FAM168B	POLR1B	HOXB8	VGLL4	MXRA7
PXDN	POLR2M	ORC4	DDX18	COL1A1	TAMM41	TK1
ADI1	RNF111	MMADHC	PTPN4	TRIM25	RAF1	CANT1
NOL10	FAM81A	BAZ2B	PLEKHB2	CUEDC1	RBSN	TEPSIN
WDR35	FOXB1	FIGN	SPOPL	SRSF1	ANKRD28	MAFG
SDC1	SNX1	ATF2	KYNU	TRIM37	SLC4A7	RPA1
ATAD2B	PLEKHO2	TFPI	KIF5C	MED13	SEC22C	DPH1
PREB	RAB11A	PGAP1	FMNL2	LIMD2	ZNF445	OVCA2
STRN	PIAS1	SATB2	TANC1	ERN1	MAP4	RAP1GAP2
EIF2AK2	GLCE	FAM126B	2024-03-07	AXIN2	CELSR3	ZFP3
ATL2	SENP8	LANCL1	MAP3K20	FAM104A	TMEM115	RABEP1
SOS1	MPI	TNS1	AGPS	JPT1	DCP1A	SLC16A13
COX7A2L	SNX33	CNPPD1	PLEKHA3	GRB2	DENND6A	CHD3
XPO1	IREB2	ATG9A	NAB1	CASKIN2	PDHB	HS3ST3B1
POLR1A	WHAMM	AC068946.2	BMPR2	TK1	PRICKLE2	GID4
TMEM127	ABHD2	EPHA4	NBEAL1	NPTX1	SUCLG2	SMCR8
LMAN2L	IQGAP1	WDFY1	ABI2	NPLOC4	FOXP1	MAPK7
MGAT4A	BLM	IRS1	ZDBF2	FASN	DCBLD2	NLK
LONRF2	NR2F2	PER2	PIKFYVE	RAP1GAP2	CD47	TAOK1
IL1B	ARRDC4	SOX11	CTDSP1	PSMB6	GSK3B	CPD
CLASP1	IGF1R	RNF144A	ACSL3	ACADVL	FSTL1	NF1
ERCC3	UNKL	ID2	MFF	ADORA2B	GOLGB1	RAB11FIP4
MAP3K2	PGP	KLF11	CAB39	TTC19	WDR5B	PSMD11
IWS1	ABCA3	HPCAL1	ITM2C	MPRIP	MYLK	CCL7
NR4A2	ZNF200	KLHL29	DGKD	MAP2K3	CCDC14	RASL10B
COBLL1	USP7	SELENOI	SH3BP4	KSR1	ITGB5	LASP1
STK39	SOCS1	SLC35F6	COPS8	TMEM199	ATR	CDK12
TLK1	RRN3	MAPRE3	LRRFIP1	SUPT6H	GOLIM4	CASC3
SP3	FOPNL	FOSL2	ING5	TAOK1	PHC3	CNP
LNPK	ARL6IP1	LTBP1	TBC1D20	ANKRD13B	NCEH1	NKIRAS2
TFPI	GDE1	EPAS1	CSNK2A1	NF1	MRPL47	VPS25
CAVIN2	ERI2	SPTBN1	AL121758.1	ZNF207	ATP13A3	ARL4D
FAM126B	DCUN1D3	LGALSL	SRXN1	LASP1	ACAP2	NSF
KLF7	DOC2A	ACTR2	TMX4	ERBB2	TFRC	GOSR2
FZD5	TBC1D10B	TET3	NAPB	WIPF2	NCBP2	TBKBP1
LANCL1	C16orf87	MTHFD2	RBM39	RARA	ARL8B	SNX11
IKZF2	CIAPIN1	SEMA4F	CHD6	ATP6V0A1	EDEM1	CALCOCO2
TNS1	CSNK2A2	MAT2A	TOMM34	CNTNAP1	ARPC4	IGF2BP1
EPHA4	SLC38A7	ATOH8	B4GALT5	PSME3	VHL	XYLT2
TRIP12	DYNC1LI2	CNNM4	TMEM189-UBE2V1	IFI35	TMEM43	PCTP
USP40	ZFHX3	MAP4K4	UBE2V1	NBR1	NR2C2	RPS6KB1
PER2	CFDP1	FLJ20373	PPP1R3D	TMUB2	UBE2E1	BCAS3
GRHL1	TMEM170A	NCK2	SOX12	MAPT	RPL15	DCAF7
HPCAL1	MAF	LIMS1	STK35	GOSR2	NR1D2	CACNG4
LPIN1	MPHOSPH6	BCL2L11	ATRN	SP2	CRTAP	PRKAR1A
TRIB2	ZDHHC7	TTL	CDS2	PNPO	PDCD6IP	KCNJ2
MYCN	ZCCHC14	POLR1B	PLCB4	NFE2L1	RPSA	C17orf80
RAB10	SLC7A5	INSIG2	TPX2	CALCOCO2	WDR6	KCTD2
SLC35F6	CHMP1A	PTPN4	DNMT3B	IGF2BP1	GNAI2	MRPS7
TMEM214	UBE2I	EPB41L5	TGIF2	PRR11	TIMMDC1	SEC14L1
SNX17	JPT2	INHBB	RPN2	DHX40	NDUFB4	AFMID
BABAM2	CCNF	SFT2D3	TOP1	RPS6KB1	RAB7A	CBX2
SPAST	KCTD5	PLEKHB2	SRSF6	TBX2	ARMC8	FOXK2
RASGRP3	CLUAP1	ACVR2A	YWHAB	TANC2	RNF7	ROCK1
PKDCC	UBN1	PSMD14	CTSA	DCAF7	TSC22D2	OSBPL1A
SOCS5	SNX29	CSRNP3	PTPN1	PRKCA	CLDN11	B4GALT6
EPCAM	MKL2	CERS6	PARD6B	AMZ2	FNDC3B	ZNF24
PAPOLG	ITPRIPL2	UBR3	GNAS	COG1	MFN1	NARS
REL	CCP110	HOXD10	NELFCD	SLC9A3R1	DVL3	ZNF516
ANTXR1	MOSMO	HNRNPA3	FAM217B	MRPS7	POLR2H	SMCHD1
DYSF	EEF2K	PLEKHA3	MRGBP	LLGL2	VPS8	ARHGAP28
TET3	RBBP6	MYO1B	NRIP1	SAP30BP	ST6GAL1	MTCL1
MTHFD2	TNRC6A	MARS2	ADAMTS1	2024-09-09	LPP	RALBP1
MAT2A	IL21R	NRP2	ADAMTS5	SYNGR2	HAUS3	RAB31
PTCD3	SBK1	CREB1	ZBTB21	BIRC5	FBXL5	CHMP1B
THNSL2	NFATC2IP	CTDSP1	CBS	CBX2	SEL1L3	PSMG2
PROM2	ZNF720	CNOT9	CBSL	RNF213	PDS5A	RNMT
CNNM3	GPT2	COPS7B	SUMO3	HGS	ANKRD17	MIB1
MRPL30	LONP2	DIS3L2	CXADR	ANAPC11	G3BP2	GATA6
MAP4K4	PAPD5	SCLY	IFNAR1	FOXK2	EIF4E	RIOK3
RANBP2	CHD9	UBE2F-SCLY	ITSN1	PPP4R1	UBE2D3	TTC39C
ZC3H6	PDP2	2024-09-02	MORC3	FAM210A	ARSJ	GALNT1
IL1RN	CBFB	TBC1D20	TTC3	ROCK1	C4orf3	C18orf21
PTPN4	CTCF	GPCPD1	DYRK1A	EPG5	SLC7A11	C18orf25
EPB41L5	SLC7A6	THBD	PCP4	SMAD7	SETD7	SMAD4
RALB	SNTB2	BCL2L1	AGPAT3	MEX3C	TBC1D9	ONECUT2
SFT2D3	NFAT5	NCOA6	COL18A1	MBD2	SLC10A7	NEDD4L
PTPN18	PDPR	BLCAP	PITPNB	TCF4	SH3RF1	SERPINB8
GPD2	PSMD7	TGM2	LIF	BCL2	IRF2	SALL3
PPIG	ZNRF1	FITM2	PATZ1	RTTN	ZNF595	R3HDM4
SSFA2	ZFP1	SDC4	LARGE1	PTPRM	PCGF3	MYDGF
ZC3H15	GAN	TP53RK	TXN2	MTCL1	UVSSA	LONP1
FAM171B	COX4I1	TMEM189-UBE2V1	FOXRED2	ANKRD12	NSD2	INSR
BMPR2	MAP1LC3B	UBE2V1	CSNK1E	RAB31	MRFAP1	MYO1F
CREB1	ABR	PPP1R3D	PHF5A	VAPA	RBPJ	ZNF562
PIKFYVE	MYO1C	YTHDF1	DESI1	SEH1L	KLF3	FBXL12
RPL37A	MNT	ARFRP1	TCF20	MIB1	FAM114A1	RFX1
CTDSP1	UBE2G1	ZNF512B	ARFGAP3	TAF4B	N4BP2	GIPC1
RETREG2	NLRP1	ZCCHC3	PACSIN2	C18orf25	TMEM33	NR2F6
COPS7B	TP53	MAVS	RTL6	SMAD4	SLC30A9	ISYNA1
ASB1	RPL26	PANK2	CECR2	AC091551.1	SLAIN2	ZNF792
NSFL1C	AC135178.2	DSTN	CRKL	ONECUT2	CCNG2	ZNF566
CENPB	MYH10	PYGB	HIC2	NEDD4L	BMP2K	FBXO27
JAG1	RASD1	ASXL1	UBE2L3	MALT1	FGF5	C19orf47
NOL4L	AKAP10	MAPRE1	PPIL2	SERPINB2	GPAT3	C19orf54
PXMP4	USP22	MANBAL	CCDC117	SOCS6	SMARCAD1	OPA3
NCOA6	MYO18A	PLCG1	UQCR10	MIER2	TET2	DMPK
RBM12	TIAF1	LPIN3	MIEF1	MEX3D	FGF2	SULT2A1
SOGA1	NUFIP2	SRSF6	TNRC6B	MBD3	SPATA5	TMEM143
SULF2	RFFL	TOX2	EMC3	UQCR11	NAA15	LRRC4B
ADNP	RAD51D	STK4	NUP210	BTBD2	USP38	ZNF614
BMP7	PIP4K2B	CTSA	RBSN	MKNK2	TMEM184C	ZNF28
PMEPA1	CWC25	NCOA3	SLC4A7	TIMM13	FHDC1	CDC34
CABLES2	FBXL20	RNF114	UBP1	SGTA	TRIM2	GPX4
YTHDF1	SMARCE1	PTPN1	HIGD1A	STAP2	FNIP2	MIDN
GMEB2	AC073508.2	PARD6B	MAP4	SH3GL1	MSMO1	RPS15
ZBTB46	BECN1	TFAP2C	SHISA5	MLLT1	GALNT7	FEM1A
ZNF512B	VAT1	STX16	IP6K1	GTF2F1	LPCAT1	KDM4B
ZCCHC3	CCDC43	LSM14B	PBRM1	SLC25A23	ANKH	TNFSF9
SIRPA	CBX1	SS18L1	DCP1A	ELAVL1	GOLPH3	TRIP10
STK35	HOXB8	TPD52L2	TMF1	MYO1F	NUP155	MAP2K7
AP5S1	SPAG9	DNAJC5	UBA3	EIF3G	LIFR	ILF3
MAVS	MMD	ADAMTS1	FOXP1	CDC37	RICTOR	SWSAP1
SMOX	SUPT4H1	TIAM1	ROBO1	KANK2	PRKAA1	ASNA1
PYGB	TRIM37	TMEM50B	DCBLD2	RFX1	IL6ST	IER2
KIF3B	APPBP2	BRWD1	ABI3BP	PALM3	MIER3	C19orf53
ITCH	INTS2	C2CD2	CIP2A	DNAJB1	PLK2	DCAF15
SRC	CYB561	POFUT2	NAA50	BRD4	ELOVL7	FAM32A
LPIN3	SMARCD2	SLC19A1	FSTL1	EPS15L1	TRIM23	KLF2
TTPAL	DDX5	LSS	GOLGB1	CHERP	LHFPL2	SIN3B
YWHAB	GNA13	USP25	SNX4	ATP13A1	MTX3	MRPL34
PABPC1L	HELZ	BACH1	RPN1	DMKN	RPS23	ZNF507
STK4	FAM104A	IFNAR2	CNBP	HSPB6	LYSMD3	FXYD5
SYS1	JPT1	AP000295.1	MSL2	NUMBL	ELL2	PSENEN
SLC12A5	RNF157	IFNAR1	XRN1	DEDD2	CHD1	KCNK6
PARD6B	UBE2O	SON	PLOD2	CNFN	NREP	ACTN4
RAB22A	SOCS3	RRP1B	PLSCR1	LYPD3	TRIM36	SAMD4B
FAM217B	CYTH1	PDXK	SERP1	IRGQ	DTWD2	PLD3
TPD52L2	TIMP2	ADARB1	DHX36	ZNF428	KIF3A	AXL
DNAJC5	CBX8	COL18A1	KPNA4	ZNF45	2024-09-08	HNRNPUL1
PAXBP1	TEPSIN	COL6A1	SPTSSB	FBXO46	AFF4	ZNF223
SUMO3	MAFG	SLC25A1	PHC3	DMWD	HNRNPA0	BCAM
PTTG1IP	ZFP3	RTL10	NCEH1	AP2S1	FAM13B	NECTIN2
LSS	MIS12	RTN4R	ABCC5	ZC3H4	NR3C1	GEMIN7
IFNAR2	KDM6B	MAPK1	BCL6	RRAS	TNIP1	CALM3
AP000295.1	NDEL1	PPM1F	CLDN1	NUP62	RNF145	BCL2L12
SON	GID4	LIF	ATP13A3	ZNF614	PANK3	PRMT1
SLC37A1	WSB1	PES1	TFRC	ZNF579	AHRR	ZNF473
PDXK	KSR1	PISD	UBXN7	FIZ1	PAPD7	EMC10
PFKL	AC015688.5	RBFOX2	NCBP2	ATP5F1D	MTRR	ZNF331
COL18A1	NLK	C1QTNF6	EDEM1	CIRBP	CCT5	NAT14
RTL10	TAOK1	SUN2	OGG1	SF3A2	BASP1	ZNF583
MAPK1	CPD	CBX6	VHL	NCLN	DNAJC21	ZNF264
XBP1	RNF135	RANGAP1	MKRN2	EVI5L	NIPBL	ZNF211
AP1B1	NF1	TOB2	SLC6A6	ZNF317	C5orf51	ZNF587
LIF	CDK12	SNU13	NR2C2	SLC44A2	PELO	ERVK3-1
PISD	STARD3	CYB5R3	CAPN7	ILF3	GPX8	AC020915.1
RTCB	PSME3	SHISAL1	EAF1	CARM1	MAP3K1	AC020915.5
RBFOX2	NBR1	CPT1B	UBE2E2	LDLR	PPWD1	E2F6
MYH9	ITGB3	CHKB-CPT1B	RBMS3	NFIX	ERBIN	PUM2
C1QTNF6	KPNB1	BCL2L13	PDCD6IP	ZSWIM4	SREK1	DNAJC27
DDX17	DGKE	MRPL40	OXSR1	ADGRE5	PIK3R1	SLC5A6
CBX6	MSI2	HIC2	ZNF621	COLGALT1	MCCC2	SUPT7L
TOB2	RAD51C	MTMR3	CTNNB1	MAST3	MAP1B	STRN
DESI1	SMG8	HMGXB4	TCAIM	PIK3R2	TNPO1	HEATR5B
RTL6	AC099850.2	HMOX1	KIF15	AC007192.1	FCHO2	HNRNPLL
CRKL	YPEL2	MCM5	LIMD1	CRTC1	UTP15	DHX57
RAB36	DHX40	MICALL1	CCDC66	GATAD2A	NR2F1	MAP4K3
ZNRF3	CLTC	TAB1	PDE12	GRAMD1A	ARSK	PSME4
YWHAH	RPS6KB1	MIEF1	ATXN7	SCN1B	RGMB	BCL11A
TIMP3	DCAF7	TNRC6B	ROBO2	TBCB	C5orf30	SERTAD2
H1F0	BPTF	XPNPEP3	C3orf38	CAPNS1	DCP2	AAK1
APOBEC3C	PRKAR1A	NUP50	BBX	ACTN4	DMXL1	TEX261
TAB1	SOX9	FAM118A	PLXNA1	MRPS12	SNX2	SFXN5
MIEF1	MFSD11	PIM3	RAB7A	SAMD4B	CSNK1G3	DUSP11
EP300	2024-09-09	SHANK3	SRPRB	ZFP36	CDC42SE2	RTKN
L3MBTL2	TNRC6C	LHFPL4	ARMC8	SHKBP1	UBE2D2	MOGS
XRCC6	CBX2	PRRT3	SLC25A36	EGLN2	PURA	ST3GAL5
NUP50	SLC26A11	RBSN	PXYLP1	RAB4B-EGLN2	WDR55	DUSP2
PPP6R2	RNF213	TBC1D5	RNF7	AXL	GRPEL2	SNRNP200
TBC1D5	CCDC137	OSBPL10	TSC22D2	HNRNPUL1	G3BP1	SEMA4C
SGO1	YES1	CMTM6	EIF2A	CIC	CREBRF	MGAT4A
SLC4A7	SPIRE1	CLASP2	MBNL1	ZNF226	CPEB4	CHST10
CLASP2	CEP76	SEC22C	MME	PVR	SFXN1	RGPD6
EPM2AIP1	PTPN2	ZNF445	FNDC3B	NECTIN2	SIMC1	CCDC93
SCAP	ZNF521	SMARCC1	B3GNT5	CALM3	FAF2	MAP3K2
MAP4	B4GALT6	SHISA5	LPP	ARHGAP35	ZNF879	POLR2D
CDC25A	TRAPPC8	PRKAR2A	IL1RAP	EHD2	CNOT6	POTEF
CELSR3	RPRD1A	RHOA	FBXO45	BAX	TXNDC5	FAM168B
QARS	SLC39A6	RASSF1	FYTTD1	RPL13A	BLOC1S5-TXNDC5	ARL5A
RHOA	EPG5	BAP1	HAUS3	PRR12	BLOC1S5	NR4A2
GMPPB	SMAD2	DCP1A	AFAP1	PTOV1	ELOVL2	ACVR1C
PCBP4	MEX3C	ACTR8	WDR1	ZNF580	ATXN1	IFIH1
SELENOK	TCF4	DENND6A	LCORL	ZNF264	TDP2	FIGN
FAM208A	ATP8B1	FOXP1	PPARGC1A	ZNF304	TAPBP	SP3
MAGI1	LMAN1	RYBP	ARAP2	ZNF530	BAK1	WIPF1
TMF1	BCL2	CLDND1	RBM47	ZNF551	C6orf106	LNPK
FOXP1	USP14	CBLB	USP46	ZNF324	SRPK1	COL5A2
PDZRN3	VAPA	LRRC58	GRSF1	PXDN	MTCH1	SATB2
CGGBP1	NAPG	FSTL1	NUP54	ADI1	XPO5	INO80D
CD47	CHMP1B	SNX4	SCARB2	NOL10	ICK	IDH1
NAA50	RNMT	RPN1	CCNI	ROCK2	GCLC	TNS1
GSK3B	GREB1L	TMCC1	CNOT6L	SDC1	DST	USP37
LRRC58	MIB1	PLSCR4	HNRNPDL	PUM2	COL12A1	PDE6D
FSTL1	GATA6	SERP1	TMEM150C	WDCP	PHIP	HDLBP
GOLGB1	RIOK3	SSR3	LIN54	PREB	LCA5	ACP1
HACD2	TAF4B	MECOM	PPP3CA	ATL2	FAM46A	GRHL1
CCDC14	DSG2	EIF5A2	PAPSS1	MCFD2	ME1	KLF11
ZNF148	RNF138	TBL1XR1	ELOVL6	RTN4	AKIRIN2	RRM2
TMCC1	ASXL3	TMEM41A	SEC24D	PPP3R1	MAP3K7	GREB1
AMOTL2	DTNA	TRA2B	BBS7	GFPT1	REV3L	RAB10
TFDP2	GALNT1	BCL6	ANKRD50	TEX261	SGK1	SNX17
GK5	RNF165	ATP13A3	MFSD8	SFXN5	ADAT2	LCLAT1
XRN1	POLI	TFRC	SLC7A11	TGOLN2	LATS1	SLC30A6
TM4SF1	RAB27B	RNF168	CLGN	LMAN2L	SOD2	BIRC6
KPNA4	WDR7	TRNT1	TBC1D9	SEMA4C	IRF4	CRIM1
SPTSSB	ONECUT2	BHLHE40	PDGFC	MGAT4A	FOXF2	EPAS1
PDCD10	NEDD4L	EDEM1	NPY1R	CHST10	PRPF4B	SOCS5
GOLIM4	ZCCHC2	SETD5	CENPU	IL1B	RREB1	OTX1
NCEH1	SOCS6	VHL	CFAP97	SLC35F5	TMEM170B	SLC1A4
ABCC5	MIER2	TATDN2	CPEB2	MCM6	JARID2	PNO1
TMEM41A	ADAMTSL5	MKRN2	RBPJ	NR4A2	ID4	MXD1
LIPH	MEX3D	SLC6A6	KLF3	FIGN	E2F3	TET3
ETV5	LMNB2	NR2C2	TMEM33	STK39	CDKAL1	WBP1
ATP13A3	ZBTB7A	CAPN7	DCUN1D4	TLK1	SOX4	INO80B-WBP1
TFRC	SH3GL1	RPL15	CEP135	SP3	MRS2	SEMA4F
NCBP2	MYDGF	NR1D2	REST	LNPK	CARMIL1	MAT2A
DLG1	PLIN3	CNOT10	STBD1	HECW2	BTN3A2	MRPL35
RUBCN	RFX2	ACVR2B	FAM47E-STBD1	SATB2	TCF19	MAP4K4
ARL8B	ELAVL1	SS18L2	2024-09-11	FAM126B	HMGA1	RANBP2
EDEM1	RAB3D	LIMD1	AFF1	RAPH1	MAPK14	RGPD5
SETD5	TRIR	KLHL18	SMARCAD1	FZD5	KCTD20	BCL2L11
ARPC4	MED26	ARIH2	CISD2	IDH1	SRSF3	TTL
VHL	ELL	DAG1	NPNT	LANCL1	PIM1	SLC20A1
IRAK2	ZNF100	APPL1	SGMS2	IGFBP5	NFYA	RABL2A
NR1D2	C19orf12	PDE12	OSTC	TMBIM1	PPP2R5D	DDX18
TGFBR2	ZNF566	RPP14	GAR1	ZNF142	SRF	RALB
CRTAP	ZNF260	ATXN7	PLK4	ATG9A	POLR1C	SFT2D3
GOLGA4	ZNF529	KBTBD8	GAB1	AC068946.2	POLH	POTEE
CTDSPL	ZNF585A	BBX	SPCS3	EPHA4	VEGFA	CCNT2
LIMD1	ZNF585B	SLC35A5	WWC2	PER2	CD2AP	EPC2
SACM1L	ZNF614	SIDT1	MYO10	MTERF4	ZNF451	GPD2
ARIH2	ZNF772	HMCES	GOLPH3	GRHL1	PM20D2	2024-03-07
TCTA	CDC34	ARMC8	MTMR12	HPCAL1	LIN28B	KLHL23
APPL1	ARID3A	MME	PRLR	TRIB2	FOXO3	HOXD8
PTPRG	FEM1A	PRKCI	RICTOR	MYCN	HECA	HNRNPA3
BBX	TNFSF9	FNDC3B	DAB2	NCOA1	PPP1R14C	AGPS
NDUFB4	LDLR	DVL3	HMGCS1	RAB10	ARID1B	PLEKHA3
DNAJC13	JUNB	MAP3K13	MIER3	SNX17	FGFR1OP	SSFA2
SLC25A36	NACC1	FBXO45	PDE4D	MRPL33	AFDN	DNAJC10
ZBTB38	IER2	SENP5	ENC1	BABAM2	C6orf120	ITGAV
ATP1B3	MRI1	SLBP	GFM2	FOSL2	ACTB	COL3A1
GFM1	TPM4	TMEM129	LHFPL2	LCLAT1	ZNF12	MARS2
PPM1L	RAB8A	MXD4	MTX3	RASGRP3	HNRNPA2B1	BZW1
MYNN	BABAM1	MRFAP1L1	TMEM167A	SOCS5	HOXA10	BMPR2
FNDC3B	AC010463.1	AFAP1	EDIL3	FOXN2	HOXA11	FAM117B
ZNF639	MAST3	WDR1	TMEM161B	PAPOLG	SCRN1	ABI2
NDUFB5	PIK3R2	LCORL	LYSMD3	OTX1	GGCT	XRCC5
USP13	AC007192.1	USP46	ARRDC3	CEP68	AC005154.6	PNKD
DVL3	KXD1	CXCL3	REEP5	PCYOX1	KBTBD2	TTLL4
EIF4G1	MAU2	RCHY1	CCDC112	MRPL19	TMED4	AGFG1
CCDC50	ZNF507	SCARB2	TMED7	TMSB10	PURB	SP100
OPA1	DPY19L3	CNOT6L	FBN2	MAT2A	VOPP1	EIF4E2
FBXO45	KIAA0355	SNCA	FNIP1	THNSL2	ZNF117	DGKD
TNIP2	PDCD2L	CASP6	2024-09-08	RPIA	RFC2	2024-09-02
GRPEL1	ZNF567	ELOVL6	HNRNPA0	PROM2	YWHAG	ING5
ARAP2	MIA-RAB4B	ARSJ	CDC23	CNNM3	SEMA3A	TBC1D20
PDS5A	EGLN2	SLC7A11	ETF1	MRPL30	CDK6	CSNK2A1
RBM47	CCDC97	C4orf46	LARS	MAP4K4	SMURF1	FKBP1A
APBB2	SAE1	FAT1	KIAA1191	IL1R1	UPK3BL1	LZTS3
USP46	AP2A1	PCGF3	LMAN2	POU3F3	AC105052.3	RNF24
CLOCK	ZNF480	FGFR3	SRD5A1	NCK2	SYPL1	RASSF2
YTHDC1	ZNF761	NAT8L	PAPD7	CHCHD5	ZNF800	TMEM230
COX18	ZNF813	BLOC1S4	MTRR	PTPN4	C7orf49	GPCPD1
SDAD1	ZNF264	TBC1D14	TRIO	RALB	CREB3L2	NAPB
CNOT6L	ZNF805	TADA2B	OTULIN	INHBB	ZC3HAV1	ABHD12
PLA2G12A	ZNF460	RBPJ	C5orf22	TSN	SLC37A3	PLAGL2
ANXA5	ZNF543	UBE2K	SKP2	PTPN18	MKRN1	NOL4L
ANKRD50	ZNF134	GUF1	NIPBL	R3HDM1	SUN1	PXMP4
PGRMC2	ZNF544	PAICS	MRPS30	MBD5	RBAK	PIGU
PABPC4L	ZSCAN22	BMP2K	NDUFS4	LYPD6	TMEM106B	ELMO2
ACSL1	RNASEH1	COPS4	MTREX	FMNL2	BZW2	AURKA
FGFRL1	ROCK2	FAM241A	ERBIN	PKP4	TSPAN13	TAF4
RNF4	E2F6	LARP1B	MAST4	CERS6	ITGB8	ZNF512B
TBC1D14	PUM2	JADE1	MARVELD2	PPIG	SNX10	ZCCHC3
RBPJ	ATAD2B	TRIM2	MAP1B	GORASP2	TAX1BP1	CDC25B
LIMCH1	ITSN2	FNIP2	TNPO1	CYBRD1	ZNRF2	PANK2
GUF1	CYP1B1	RAPGEF2	FCHO2	ITGA6	2024-09-07	MGME1
PDGFRA	ATL2	WWC2	PAPD4	HNRNPA3	SUMF2	ZNF341
MOB1B	SRSF7	CCDC127	ZCCHC9	DNAJC10	ZNF273	RALY
STBD1	SOS1	HMGCS1	RASA1	ZC3H15	PTPN12	TP53INP2
FAM47E-STBD1	ZFP36L2	SLC38A9	POLR3G	GLS	DMTF1	PHF20
SHROOM3	PREPL	IL6ST	NR2F1	NABP1	ANKIB1	MANBAL
HERC6	MCFD2	MTX3	RHOBTB3	SLC39A10	LMTK2	YWHAB
SMARCAD1	ASB3	LYSMD3	CAST	BMPR2	CPSF4	ZSWIM1
TET2	PSME4	ARRDC3	LNPEP	CREB1	ZKSCAN1	NCOA3
SGMS2	PNPT1	FAM172A	CAMK4	PIKFYVE	GNB2	ARFGEF2
TRIM2	FANCL	PJA2	APC	RPL37A	SERPINE1	SLC9A8
RAPGEF2	BCL11A	FBN2	DCP2	COPS7B	CBLL1	RNF114
PALLD	USP34	FNIP1	CDC42SE2	ASB1	TES	PARD6B
SPCS3	XPO1	VDAC1	JADE2	ATG4B	MET	RAB22A
LPCAT1	FAM161A	CDKN2AIPNL	SEC24A	AL121758.1	METTL2B	STX16
CTNND2	PELI1	SAR1B	DDX46	SRXN1	NRF1	MRGBP
MYO10	PPP3R1	SPOCK1	TXNDC15	CENPB	INSIG1	TPD52L2
ZFR	TIA1	CDC23	KDM3B	TMX4	EN2	DNAJC5
PRLR	FAM136A	ETF1	MATR3	JAG1	UBE3C	MRPL39
LIFR	DUSP11	NDUFA2	PAIP2	THBD	MFHAS1	ADAMTS5
RICTOR	ST3GAL5	DIAPH1	UBE2D2	ABHD12	PSD3	LTN1
EMB	POLR1A	SPRY4	RBM27	PDRG1	EGR3	RCAN1
SGTB	IMMT	PRELID2	GRPEL2	PLAGL2	TNFRSF10B	ERG
ARSB	CHMP3	DCTN4	PPARGC1B	NOL4L	LSM1	TMPRSS2
MTX3	EIF2AK3	SPARC	LARP1	PXMP4	PLAT	UBE2G2
TMEM167A	REV1	SLU7	CNOT8	NCOA6	LYPLA1	PTTG1IP
EDIL3	AFF3	STC2	MAT2B	RBM12	MYBL1	USP25
TMEM161B	LONRF2	BOD1	WWC1	SOGA1	NCOA2	BACH1
ARRDC3	RNF149	NOP16	MSX2	ZHX3	MMP16	IL10RB
FAM172A	RGPD6	RNF44	SFXN1	ZMYND8	NBN	DYRK1A
NREP	ANAPC1	PHYKPL	FAF2	SULF2	TMEM64	RRP1B
REEP5	RGPD8	MRNIP	SSR1	ZNFX1	RBM12B	AGPAT3
ATG12	IL1A	NIPBL	RANBP9	ADNP	MTERF3	TRAPPC10
RAPGEF6	ERCC3	SNX18	ATXN1	BMP7	RNF19A	FP565260.7
AC008695.1	MAP3K2	SREK1	DEK	DIDO1	AZIN1	PFKL
AFF4	POLR2D	MRPS36	MBOAT1	YTHDF1	LRP12	ADARB1
SAR1B	ZEB2	MCCC2	C6orf106	STMN3	NUDCD1	COL6A2
FAM13B	RND3	MAP1B	FKBP5	ZNF512B	DERL1	DIP2A
ETF1	PRPF40A	TNPO1	PPIL1	STK35	TMEM65	SLC25A1
TMEM173	NR4A2	HMGCR	TRAM2	NOP56	PYCR3	RTL10
DIAPH1	ACVR1	AGGF1	DST	MAVS	CLN8	PI4KA
SPARC	BAZ2B	ARSK	TMEM30A	PLCB1	AGPAT5	MAPK1
ATOX1	FIGN	PPIP5K2	LCA5	GINS1	ERI1	ZNF280B
CCNJL	GALNT3	PRRC1	PGM3	TM9SF4	TNKS	ZNF70
PANK3	STK39	JADE2	SYNCRIP	RALY	NEIL2	PES1
SH3PXD2B	WIPF1	FAM53C	OSTM1	TP53INP2	TUSC3	RBFOX2
RNF44	LNPK	CTNNA1	ZBTB24	MYL9	SLC7A2	TMEM184B
PDLIM7	FRZB	SLC26A2	CDK19	TGIF2	CHMP7	JOSD1
MRNIP	STAT1	NDST1	REV3L	C20orf24	BNIP3L	TOB2
CCT5	STK17B	SYNPO	HDAC2	TGIF2-C20orf24	DPYSL2	MAPK11
2024-03-06	HSPD1	RARS	TSPYL4	SRC	PLPBP	RABL2B
C5orf22	SATB2	CREBRF	TSPYL1	STK4	UBXN2B	DGCR8
NPR3	PPIL3	CPEB4	GOPC	ZSWIM1	SDCBP	CRKL
OSMR	ORC2	TSPAN17	CEP85L	CTSA	CHD7	HIC2
SNX18	ALS2	TMED9	MCM9	ARFGEF2	PLEKHF2	SPECC1L
ERBIN	RAPH1	CANX	ECHDC1	PARD6B	GRHL2	SPECC1L-ADORA2A
RAD17	INO80D	MAML1	CTGF	DOK5	OXR1	ZNRF3
MARVELD2	FZD5	CNOT6	HBS1L	RBM38	FAM91A1	KREMEN1
TNPO1	PLEKHM3	BLOC1S5	REPS1	GNAS	EFR3A	UQCR10
IQGAP2	IDH1	EEF1E1	HIVEP2	NELFCD	CHRAC1	TRIOBP
LNPEP	IKZF2	EEF1E1-BLOC1S5	ADAT2	LSM14B	THEM6	MIEF1
RAD50	FN1	ELOVL2	LRP11	MRGBP	RHPN1	XPNPEP3
AC116366.3	USP37	LEMD2	PDE10A	HSPA13	PPP1R16A	L3MBTL2
TGFBI	EPHA4	C6orf106	SFT2D1	GART	NFIB	PARVB
FAM53C	WDFY1	FKBP5	MPC1	RCAN1	CDKN2A	ARHGAP8
WDR55	DOCK10	TNFRSF21	PRPF4B	SETD4	DCAF12	PRR5-ARHGAP8
ZMAT2	IRS1	ICK	GCNT2	VPS26C	EXOSC3	NUP50
GRPEL2	ARL4C	ELOVL5	JARID2	C2CD2	PTAR1	FAM118A
PPARGC1B	PER2	LCA5	RBM24	ZBTB21	ABHD17B	TRABD
SLC26A2	HDLBP	FAM46A	SYNGAP1	SLC37A1	ZFAND5	PPP6R2
NDST1	ACP1	LYRM2	ZBTB9	PDXK	GOLM1	RAD18
SYNPO	ASAP2	MAP3K7	UHRF1BP1	PFKL	ISCA1	RPUSD3
SLC36A1	IAH1	GPR63	PPARD	ADARB1	SPTLC1	HACL1
G3BP1	GRHL1	SESN1	MAPK14	ATP6V1E1	FANCC	ANKRD28
GALNT10	KLF11	CDK19	SRSF3	ESS2	ZNF367	NKIRAS1
LARP1	RRM2	GOPC	CDKN1A	YDJC	ABCA1	SLC4A7
PTTG1	GREB1	FBXO30	PIM1	MAPK1	TMEM245	AZI2
CCNG1	RHOB	LATS1	NFYA	PPM1F	EPB41L4B	CMTM6
ERGIC1	KLHL29	NUP43	UBR2	XBP1	SUSD1	TMPPE
ATP6V0E1	RAB10	SOD2	RUNX2	AP1B1	PTBP3	CLASP2
ARL10	HADHB	TCP1	BAG2	NIPSNAP1	TNC	SEC22C
ZNF346	SELENOI	AGPAT4	PHF3	PES1	FBXW2	SMARCC1
NSD1	NRBP1	IRF4	FAM135A	RBFOX2	RAB14	MAP4
SQSTM1	FOSL2	RREB1	SENP6	MYH9	RC3H2	CDC25A
CNOT6	WDR43	JARID2	NT5E	TXN2	FAM129B	NME6
LYRM4	CLIP4	ID4	PNRC1	IL2RB	ST6GALNAC6	QARS
SSR1	YPEL5	E2F3	PRDM1	RAC2	AL157935.2	TUSC2
GFOD1	LCLAT1	HIST1H2AC	CRYBG1	TMEM184B	MED22	ABHD14B
ATXN1	SPAST	ZKSCAN8	MFSD4B	DDX17	SURF4	POC1A
NUP153	BIRC6	HLA-E	NT5DC1	RANGAP1	SNAPC3	TWF2
TRIM26	RASGRP3	MRPS18B	ASF1A	TOB2	MTAP	WDR82
PPP1R10	PKDCC	MICB	AKAP7	ARFGAP3	UNC13B	STIMATE
LSM2	EML4	ANKS1A	ABRACL	RTL6	DCAF10	SFMBT1
NEU1	FOXN2	BRPF3	RAB32	BCL2L13	PSAT1	DCP1A
VPS52	ERLEC1	CDKN1A	UST	ZNF74	SPIN1	DENND6A
TAPBP	EHBP1	TAF8	TAB2	UBE2L3	TGFBR1	EOGT
BAK1	ANTXR1	TJAP1	ESR1	ZNRF3	SEC61B	RIOX2
RPS10-NUDT3	DGUOK	VEGFA	SNX9	NF2	SLC44A1	CD80
NUDT3	TET3	EFHC1	QKI	KCTD17	RAD23B	LRRC58
C6orf106	KCMF1	SMAP1	ZNF12	CDC42EP1	PALM2-AKAP2	IQCB1
TRAM2	MAT2A	PRSS35	CDCA7L	MICALL1	AKAP2	PARP9
SLC17A5	KDM3A	NT5E	FAM126A	TNRC6B	SLC31A1	SNX4
COL12A1	RMND5A	PM20D2	HOXA3	EP300	PAPPA	OSBPL11
FAM46A	RPIA	UFL1	HOXA5	XRCC6	GAPVD1	MGLL
ME1	CNNM3	PRDM1	INHBA	NUP50	CERCAM	PLXND1
SYNCRIP	NPAS2	CRYBG1	TMED4	SHANK3	ASS1	ANAPC13
MAP3K7	MAP4K4	SOBP	H2AFV	RAF1	PRRC2B	XRN1
MMS22L	FLJ20373	FOXO3	PURB	RPL32	NELFB	PLSCR4
WASF1	NCK2	MARCKS	FIGNL1	NUP210	MID1	PFN2
CDK19	LIMS1	KPNA5	GRB10	MRPS25	SCML2	SERP1
FRK	RANBP2	PPP1R14C	SEC61G	RBSN	PIM2	IFT80
TSPYL4	RGPD5	SNX9	VOPP1	TBC1D5	RLIM	KPNA4
TSPYL1	BCL2L11	TULP4	ZNF680	TOP2B	RBM41	PHC3
NHSL1	TMEM87B	AFDN	GUSB	SLC4A7	ACSL4	TNFSF10
PLAGL1	ZC3H6	TBP	YWHAG	UBP1	UPF3B	TBL1XR1
DLL1	INSIG2	KDELR2	SEMA3D	FYCO1	FAM122B	GNB4
DSP	PTPN4	HOXA3	CDK6	SMARCC1	MMGT1	ABCC5
JARID2	GLI2	H2AFV	ASNS	MAP4	BCAP31	IGF2BP2
SOX4	PLEKHB2	PURB	ORC5	CDC25A	TBL1X	CLDN1
PPP1R11	CCNT2	TNS3	CCDC71L	CELSR3	PRPS2	PPP1R2
PRR3	RAB3GAP1	GRB10	PNPLA8	QARS	SYAP1	UBXN7
ABCF1	R3HDM1	BAZ1B	BMT2	GLT8D1	TXLNG	RUBCN
TUBB	UBXN4	POM121C	ZNF800	DCP1A	SCML1	MTMR14
MICB	SPOPL	YWHAG	PODXL	ACTR8	SAT1	OGG1
BRD2	ACVR2A	CACNA2D1	SLC35B4	ARHGEF3	EIF2S3	TATDN2
C6orf89	EPC2	CDK6	CNOT4	MAGI1	ZFX	SLC6A6
PIM1	RIF1	SMURF1	MTPN	TMF1	DDX3X	NR2C2
NFYA	ARL6IP6	GIGYF1	ZC3HAV1	FOXP1	NONO	CAPN7
VEGFA	TANK	MTPN	HIPK2	CGGBP1	ATP7A	GPD1L
SLC29A1	GORASP2	CREB3L2	KMT2C	DCBLD2	HNRNPH2	TRIM71
CDC5L	DLX1	ZC3HAV1	LMBR1	CD47	PGRMC1	MYD88
ZNF451	ITGA6	PRKAG2	FOXK1	NAA50	BCORL1	ACVR2B
SH3BGRL2	RAPGEF4	XRCC2	RBAK	ZBTB20	STK26	RPSA
TPBG	CDCA7	SUN1	MIOS	GSK3B	SLC9A6	ZNF621
NT5E	SCRN3	GET4	GLCCI1	LRRC58	VBP1	LIMD1
SMIM8	HNRNPA3	MAFK	TMEM106B	FSTL1		DAG1
MARCKS	AGPS	TTYH3	AHR	POLQ		PDE12
MYB	ITGAV	FOXK1	ITGB8	GOLGB1		RPP14
HECA	WDR75	FSCN1	GPNMB	HACD2		PTPRG
TAB2	MFSD6	GLCCI1	CBX3	ZNF148		KBTBD8
ULBP2	SLC39A10	NUPL2	TAX1BP1	SNX4		C3orf38
ARID1B	NIF3L1	TAX1BP1	ANLN	AMOTL2		NXPE3
TMEM181	BMPR2	CREB5	YKT6	TFDP2		BBX
MAP3K4	ABI2	ANLN	NIPSNAP2	GK5		C3orf52
QKI	ZDBF2	EPDR1	LIMK1	XRN1		ATP6V1A
C6orf120	CPS1	SUMF2	EIF4H	TM4SF1		ADPRH
RNF216	PNKD	ZNF273	PTPN12	B3GALNT1		DIRC2
EIF2AK1	CNOT9	VKORC1L1	PHTF2	SPTSSB		PLXNA1
RAPGEF5	COPS7B	POM121	CROT	PDCD10		COPG1
JAZF1	GIGYF2	CLDN4	DBF4	PHC3		CDV3
CAMK2B	DGKD	EIF4H	GATAD1	NCEH1		RASA2
TMED4	MLPH	PHTF2	ARPC1A	TBL1XR1		RNF7
PURB	UBE2F	DMTF1	AC004922.1	ABCC5		MBNL1
IGFBP3	TBC1D20	CASD1	CPSF4	ALG3		P2RY1
GRB10	FKBP1A	PEG10	AP1S1	IGF2BP2		ARHGEF26
CDK6	GPCPD1	ARPC1A	CAPZA2	ATP13A3		GFM1
SLC25A13	TMX4	ZSCAN25	CALU	TFRC		SCHIP1
BAIAP2L1	ESF1	TRIM56	MEST	UBXN7		IQCJ-SCHIP1
NAPEPLD	BCL2L1	SERPINE1	EXOC4	NCBP2		SEC62
ORC5	PLAGL2	CUX1	CALD1	ARL8B		ACTL6A
PNPLA8	NOL4L	LRRC17	UBN2	SETD5		FXR1
THAP5	RBM12	CAV1	LUC7L2	IRAK2		EIF4A2
CTTNBP2	SOGA1	CALU	REPIN1	TATDN2		LPP
WASL	SAMHD1	NRF1	INSIG1	AC022384.1		OPA1
ZNF800	SERINC3	UBN2	NOM1	PPARG		PAK2
GCC1	SLC35C2	LUC7L2	SOX7	TMEM43		RPL35A
IMPDH1	ZMYND8	C7orf55-LUC7L2	LONRF1	SLC6A6		CTBP1
CNOT4	PREX1	NUB1	CNOT7	TGFBR2		GRPEL1
MTPN	STAU1	NOM1	MTUS1	GOLGA4		ARAP2
CREB3L2	B4GALT5	UBE3C	EGR3	OXSR1		RFC1
EZH2	TMEM189	CTSB	STC1	ACVR2B		SGCB
KMT2C	ADNP	MTUS1	SARAF	NKTR		G3BP2
CHST12	ATP9A	PSD3	KAT6A	ZBTB47		PAQR3
SNX10	SALL4	EGR3	PLAT	ZNF501		WDFY3
CREB5	CYP24A1	TNFRSF10B	PRKDC	LIMD1		KLHL8
RALA	DIDO1	LOXL2	RB1CC1	SACM1L		UBE2D3
DBNL	GMEB2	STC1	TCEA1	KLHL18		TIFA
YKT6	ZCCHC3	PCMTD1	ASPH	DAG1		ARSJ
IKZF1	SOX12	RB1CC1	ZNF704	GNAI2		SEC24D
POM121	TRIB3	IMPAD1	RMDN1	TEX264		PRDM5
PHTF2	STK35	ASPH	NBN	APPL1		TRPC3
STEAP2	ATRN	PDE7A	PIP4P2	PTPRG		MFSD8
CLDN12	MGME1	MYBL1	RBM12B	ATXN7		SLC7A11
ANKIB1	ZNF133	TRAM1	TP53INP1	ATP6V1A		SETD7
ARPC1A	DNMT3B	RMDN1	YWHAZ	SEC61A1		MAML3
AC004922.1	MAPRE1	NBN	UBR5	DNAJC13		CASP3
ZNF789	CHMP4B	RBM12B	TRPS1	SRPRB		PIGG
ZKSCAN5	PHF20	TP53INP1	EXT1	PPP2R3A		NSD2
MUC3A	DLGAP4	LRP12	HAS2	SLC35G2		GRK4
ZNF277	MANBAL	TNFRSF11B	DERL1	SLC25A36		MED28
CAV1	RALGAPB	FAM83H	ATAD2	ZBTB38		PACRGL
MET	PLCG1	PLEC	PTK2	RASA2		UBE2K
ING3	MYBL2	CYHR1	AGPAT5	ATP1B3		TMEM33
ARF5	STK4	CLN8	GATA4	GYG1		GUF1
AHCYL2	NCOA3	SLC7A2	SLC7A2	GFM1		RASL11B
NRF1	SLC9A8	ATP6V1B2	XPO7	PPM1L		CEP135
CPA4	RNF114	DPYSL2	CHMP7	FNDC3B		RUFY3
MKLN1	MOCS3	SCARA3	SLC25A37	ZNF639		2024-09-11
CALD1	FAM210B	DDHD2	FP15737	ABCF3		CCNG2
UBN2	STX16	UBXN2B	DOCK5	EIF4G1		FRAS1
LUC7L2	FAM217B	ZBTB10	DPYSL2	POLR2H		CCSER1
C7orf55-LUC7L2	LSM14B	GRHL2	EXTL3	CCDC50		SMARCAD1
NOM1	GID8	FAM91A1	BAG4	PAK2		PDLIM5
UBE3C	PCMTD2	TRIB1	TACC1	MXD4		CYP2U1
CTSB	NRIP1	EFR3A	TCIM	TNIP2		HADH
PSD3	C21orf91	PHF20L1	SGK3	MFSD10		FAM241A
ENTPD4	LTN1	RHPN1	ZFHX4	LRPAP1		USP53
STC1	SCAF4	IQANK1	SDC2	AL590235.1		FGF2
GSR	RCAN1	SLC52A2	MTDH	QDPR		ELMOD2
FUT10	RUNX1	ZNF517	LAPTM4B	DCAF16		USP38
RNF122	ERG	ERMP1	POP1	SMIM14		GAB1
NSD3	BRWD1	NFIB	VPS13B	CLOCK		MMAA
FGFR1	C2CD2	CDKN2B	POLR2K	YTHDC1		FAM160A1
IMPAD1	WDR4	ELAVL2	ATP6V1C1	GRSF1		GUCY1A1
PDE7A	CBS	NDUFB6	FZD6	ANKRD17		FNIP2
NCOA2	CBSL	B4GALT1	MAL2	PAQR3		CPE
EYA1	PTTG1IP	RNF38	FAM91A1	LIN54		PALLD
UBE2W	BACH1	ZBTB5	RNF139	LEF1		GALNT7
NBN	IFNAR2	FBXO10	PHF20L1	PLA2G12A		STOX2
RBM12B	IFNGR2	PTAR1	KIAA2026	ARSJ		MED10
TSPYL5	SON	TMEM2	NFIB	ANXA5		MYO10
RNF19A	ITSN1	ABHD17B	ZDHHC21	CCNA2		MTMR12
YWHAZ	SLC5A3	ZFAND5	PSIP1	PGRMC2		ADAMTS12
TRPS1	SMIM11A	C9orf40	CDKN2B	ACSL1		RAD1
HAS2	SMIM11B	HNRNPK	ELAVL2	FGFRL1		PRLR
ATAD2	MORC3	GAS1	C9orf72	NSD2		LMBRD2
WASHC5	DYRK1A	BICD2	TOPORS	NAT8L		NUP155
FAM49B	PKNOX1	FAM120AOS	SIGMAR1	CPEB2		LIFR
ASAP1	RRP1B	FANCC	TOMM5	UBE2K		RICTOR
NDRG1	TRAPPC10	ZNF367	AL138752.2	LIMCH1		MIER3
SLC45A4	FP565260.7	TRIM14	ZFAND5	TMEM33		SREK1IP1
JRK	ADARB1	KLF4	CARNMT1	DCUN1D4		WDR41
FAM83H	MICAL3	TMEM245	GAS1	PDGFRA		LHFPL2
NRBP2	RTN4R	FKBP15	NINJ1	KIT		TMEM161B
CLN8	ZNF280B	MEGF9	PTPN3	PAICS		CEP120
ERI1	HPS4	PDCL	PTBP3	MOB1B		FNIP1
MTMR9	PITPNB	RC3H2	CDK5RAP2	HERC6		2024-09-08
FDFT1	PRR14L	NR6A1	STRBP	RAP1GDS1		AFF4
SLC39A14	RTCB	ST6GALNAC6	RAPGEF1	METAP1		VDAC1
C8orf58	LARGE1	AL157935.2	TSC1	NPNT		CDC25C
CHMP7	MYH9	FAM102A	MED22	GAB1		HSPA9
SLC25A37	JOSD1	SH3GLB2	CAMSAP1	SMARCA5		APBB3
FP15737	SNU13	RAPGEF1	QSOX2	ABCE1		PRELID2
FZD3	TTLL12	REXO4	SDCCAG3	TRIM2		DCTN4
HMBOX1	CERK	TMEM250	SEC16A	PALLD		HAND1
MAK16	BRD1	NRARP	EDF1	GALNT7		GEMIN5
ERLIN2	SBF1	NSMF	SMARCA2	SLC25A4		EBF1
ASH2L	CECR2	PLPP6	VLDLR	LPCAT1		SLU7
HGSNAT	CRKL	UBE2R2	JAK2	CMBL		SH3PXD2B
E2F5	HIC2	UBAP1	UNC13B	CTNND2		MAPK9
MTDH	UBE2L3	GCNT1	DCAF10	RETREG1		SRD5A1
VPS13B	PPIL2	TGFBR1	FAM122A	MYO10		BASP1
ZHX2	CCDC117	NR4A3	PSAT1	GOLPH3		C5orf22
MYC	KREMEN1	PALM2-AKAP2	TLE4	MTMR12		OSMR
CHRAC1	DEPDC5	AKAP2	SPIN1	PRLR		C5orf51
THEM6	Z82190.2	PAPPA	FKTN	RICTOR		PARP8
RHPN1	TIMP3	RABGAP1	ZNF462	HMGCS1		ITGA2
C8orf33	NOL12	NEK6	FAM206A	MOCS2		GPX8
AK3	TNRC6B	ZBTB43	PALM2-AKAP2	MIER3		MAP3K1
NFIB	ATP2B2	ZBTB34	AKAP2	SMIM15		MAST4
CDKN2A	RBSN	SLC2A8	UGCG	SREK1IP1		UTP15
ELAVL2	TBC1D5	LRRC8A	SLC31A1	SGTB		SCAMP1
FAM219A	SATB1	PRRC2B	GAPVD1	ZBED3		ZFYVE16
RPP25L	SLC4A7	WDR5	PBX3	LHFPL2		ZCCHC9
FBXO10	LRRFIP2	FAM69B	SLC2A8	ARSB		POLR3G
PTAR1	SEC22C	RBBP7	SET	MTX3		RHOBTB3
ZFAND5	FYCO1	EIF1AX	DOLPP1	TMEM167A		LNPEP
GAS1	SETD2	MED14	ABL1	EDIL3		RGMB
FAM120AOS	CELSR3	SNX12	PRRC2B	MBLAC2		PPIP5K2
TRIM14	WDR82	ZMYM3	EHMT1	ARRDC3		DCP2
TBC1D2	PBRM1	RLIM	EIF1AX	ELL2		SNX24
ANKS6	NEK4	PCDH19	RPS6KA3	CHD1		SLC12A2
TMEM246	SFMBT1	ZDHHC9	TAB3	PJA2		SOWAHA
ALAD	DCP1A	ZNF280C	DYNLT3	STARD4		SMAD5
POLE3	WNT5A	MBNL3	SLC35A2	REEP5		CYSTM1
PHF19	ARF4	HS6ST2	SPIN4	FEM1C		ZMAT2
RAB14	SUCLG2	RBMX	RLIM	RAPGEF6		ADRB2
RC3H2	CGGBP1	TBL1X	MAGT1	AC008695.1		GRPEL2
STRBP	CLDND1	SCML1	BRWD3	AFF4		SLC26A2
NR6A1	CPOX	EIF2S3	MORF4L2	SAR1B		SMIM3
FAM129B	TOMM70	USP9X	MORC4	CDC23		AC010441.1
FAM102A	ABI3BP	UBA1	TSC22D3	TMEM173		SLC36A1
CIZ1	ZBTB11	CDK16	ACSL4	PCDH1		G3BP1
SPOUT1	CBLB	CCDC120	AMMECR1	GNPDA1		HMMR
SH3GLB2	GCSAM	MAGED2	AMOT	DPYSL3		RARS
TOR1A	NAA50	MSN	RAP2C	CSNK1A1		RANBP17
SURF6	B4GALT4	IGBP1	MMGT1	SPARC		NEURL1B
MED22	FSTL1	NONO	HCFC1	CCNJL		ERGIC1
SURF4	IQCB1	TMEM164	HCCS	PANK3		SFXN1
NOTCH1	KPNA1	XIAP	PDHA1	SH3PXD2B		NSD1
TPRN	CCDC14	RTL8C	SAT1	STC2		ZNF354B
SNAPC3	ZNF148	ATP6AP1	ATP6AP2	RNF44		RUFY1
DENND4C	OSBPL11	DKC1	DDX3X	PDLIM7		MAML1
TESK1	ZXDC		DLG3	DOK3		TRIM41
TGFBR1	TMCC1		CSTF2	PAPD7		SERPINB9
PALM2-AKAP2	PIK3R4		XIAP	2024-03-06		LYRM4
AKAP2	AMOTL2		BCORL1	TRIO		SSR1
KIAA1958	STAG1		PHF6	BASP1		GFOD1
SNX30	TM4SF1		SLC9A6	C5orf51		ATXN1
ZNF618	COMMD2		ZIC3	ERBIN		DCDC2
PAPPA	PFN2		FMR1	MARVELD2		ZNF322
RABGAP1	SERP1		HMGB3	TNPO1		ZSCAN12
ZBTB34	SIAH2			NSA2		ATF6B
SLC2A8	DHX36			IQGAP2		RGL2
URM1	SSR3			RHOBTB3		BAK1
TBC1D13	TRIM59			RGMB		PXT1
MIGA2	AC079594.2			CSNK1G3		OARD1
NCS1	KPNA4			CDC42SE2		TRERF1
AIF1L	SPTSSB			RAD50		ZNF318
GTF3C4	PDCD10			AC116366.3		GTPBP2
SSNA1	PHC3			JADE2		ICK
NELFB	NCEH1			C5orf24		GCLC
RPS6KA3	TBL1XR1			TGFBI		KHDC1L
SMC1A	DCUN1D1			FAM53C		ELOVL4
HSD17B10	CAMK2N2			PPARGC1B		SYNCRIP
PHF8	TMEM41A			SLC26A2		AKIRIN2
FAM120C	BCL6			NDST1		EPHA7
AMER1	MB21D2			GALNT10		MMS22L
SNX12	ATP13A3			CYFIP2		BEND3
ZMYM3	ACAP2			CCNG1		ZBTB24
RLIM	PPP1R2			HMMR		CDK19
AL035425.2	UBXN7			ERGIC1		TSPYL1
AMMECR1	RNF168			CREBRF		EPB41L2
APLN	ARL8B			ARL10		IRF4
FAM122B	EDEM1			NSD1		CDYL
MOSPD1	THUMPD3			GRK6		GCNT2
MECP2	SETD5			MAML1		EDN1
WWC3	SLC6A6			CNOT6		SIRT5
TMSB4X	NR2C2			EXOC2		E2F3
MOSPD2	CAPN7			PXDC1		MRS2
TXLNG	EAF1			SSR1		HIST1H2BD
ZFX	NR1D2			TFAP2A		BTN3A1
UBA1	RARB			ATXN1		BTN2A1
CDK16	TGFBR2			PPP1R10		ABT1
RBM3	TRIM71			PPP1R18		HSPA1A
SUV39H1	STAC			NEU1		PPT2
MSN	GOLGA4			VPS52		RNF5
YIPF6	MYD88			TAPBP		SYNGAP1
UPRT	ACVR2B			C6orf106		HMGA1
XIAP	ZNF621			XPO5		CDKN1A
PHF6	CTNNB1			COL12A1		ABCC10
SLC9A6	KLHL18			COX7A2		TJAP1
EMD	DAG1			FAM46A		LRRC1
PLXNA3	BSN			RRAGD		ZNF451
	GNAI2			MAP3K7		FAM135A
	RBM15B			WASF1		DOPEY1
	PXK			CDK19		UFL1
	C3orf14			FRK		LIN28B
	CHMP2B			TSPYL1		SLC16A10
	C3orf38			MAP7		MFSD4B
	ARL13B			CITED2		MARCKS
	NSUN3			PLAGL1		DSE
	TRMT10C			FBXO30		Z84488.2
	CEP97			TMEM242		TBPL1
	NECTIN3			SFT2D1		PDE7B
	ABHD10			THBS2		TNFAIP3
	SLC35A5			DLL1		VTA1
	PLXNA1			IRF4		ULBP2
	RAB7A			GCNT2		ESR1
	DNAJC13			PAK1IP1		TMEM181
	SLC35G2			PHACTR1		AFDN
	MRAS			JARID2		GNA12
	MRPS22			E2F3		ACTB
	SLC25A36			SOX4		EIF2AK1
	PXYLP1			GMNN		KDELR2
	ZBTB38			ZSCAN9		CDCA7L
	RASA2			PPP1R11		RAPGEF5
	PLS1			DDR1		IGF2BP3
	U2SURP			HSPA1A		OSBPL3
	CHST2			HSPA1B		HOXA1
	C3orf58			RPS18		HOXA5
	SELENOT			SYNGAP1		HOXA7
	MED12L			ZBTB9		HOXA9
	MBNL1			HMGA1		JAZF1
	RAP2B			UHRF1BP1		H2AFV
	GFM1			ANKS1A		BCL7B
	SEC62			PPARD		POM121C
	SKIL			BRPF3		HIP1
	FNDC3B			RPL7L1		CACNA2D1
	ECT2			KLHDC3		SEMA3A
	PIK3CA			VEGFA		SLC25A40
	FXR1			SLC29A1		MTERF1
	ATP11B			MANEA		CDK6
	B3GNT5			AMD1		SMURF1
	MAP3K13			MFSD4B		POLR2J
	DNAJB11			MARCKS		NAPEPLD
	LPP			MYB		CCDC71L
	IL1RAP			ABRACL		TSPAN12
	FAM43A			STXBP5		WASL
	FBXO45			TAB2		C7orf49
	PIGX			ULBP2		CREB3L2
	FYTTD1			ARID1B		ZC3HAV1
	DGKQ			SNX9		MKRN1
	WDR1			SYNJ2		RHEB
	LCORL			TULP4		KMT2C
	ADGRA3			TMEM181		ESYT2
	PPARGC1A			WTAP		MAFK
	SEL1L3			PRKAR1B		TTYH3
	ARAP2			BRAT1		BZW2
	SMIM14			GNA12		AHR
	PDS5A			TNRC18		ITGB8
	SGCB			RNF216		SP4
	USP46			EIF2AK1		PLEKHA8
	CLOCK			SNX13		2024-09-07
	PPAT			IGF2BP3		CDK13
	EPHA5			HOXA13		PPIA
	YTHDC1			JAZF1		IKZF1
	ANKRD17			KBTBD2		ZNF273
	G3BP2			H2AFV		TMEM248
	SDAD1			PURB		POM121
	NUP54			IGFBP3		ELN
	PAQR3			TNS3		DTX2
	SEC31A			VOPP1		PTPN12
	WDFY3			BCL7B		DMTF1
	FAM13A			YWHAG		CLDN12
	GPRIN3			CDK6		GATAD1
	PPP3CA			PON2		COL1A2
	SLC39A8			SLC25A13		CASD1
	UBE2D3			SMURF1		PEG10
	COL25A1			GIGYF1		TRRAP
	PLA2G12A			NAPEPLD		CPSF4
	AC126283.2			NAMPT		ZKSCAN5
	ELOVL6			PNPLA8		ZNF655
	TIFA			FAM3C		ZSCAN25
	CAMK2D			WASL		LAMTOR4
	C4orf3			ZNF800		SRRT
	PDE5A			IMPDH1		SERPINE1
	PRDM5			PODXL		AP1S1
	CCNA2			C7orf49		DNAJB9
	PABPC4L			CNOT4		FOXP2
	SLC7A11			CREB3L2		TES
	SETD7			SLC37A3		CAPZA2
	OTUD4			RHEB		ING3
	ZNF827			KMT2C		ATP6V1F
	FBXW7			MAFK		AHCYL2
	C4orf46			CHST12		CPA4
	SH3RF1			TTYH3		MKLN1
	MFAP3L			RBAK		EXOC4
	CASP3			ITGB8		CALD1
	CFAP97			CBX3		STMP1
	SORBS2			SNX10		UBN2
	PCGF3			FKBP9		REPIN1
	NSD2			RALA		RBM33
	RNF4			DBNL		MTUS1
	ADD1			YKT6		ASAH1
	HTT			OGDH		BIN3
	BLOC1S4			PPIA		EGR3
	TADA2B			IKZF1		TNFRSF10B
	CPEB2			PEG10		ENTPD4
	MED28			CPSF4		CCDC25
	PI4K2B			ZNF789		ZNF395
	STIM2			SERPINE1		DUSP4
	C4orf19			CUX1		SARAF
	PGM2			FOXP2		BRF2
	KLF3			CAV1		ADRB3
	WDR19			MET		PLPP5
	UBE2K			ING3		PLAG1
	LIMCH1			SND1		IMPAD1
	TMEM33			KLHDC10		MYBL1
	NIPAL1			MEST		ARFGEF1
	DCUN1D4			MKLN1		TRAM1
	TMEM165			CALD1		ZNF704
	USO1			STMP1		SNX16
	PTPN13			UBN2		NBN
	AFF1			CASP2		TMEM64
	HERC3			ZNF282		TRIQK
	SGMS2			REPIN1		RBM12B
	UGT8			SLC4A2		TP53INP1
	USP53			INSIG1		TSPYL5
	PCDH10			RBM33		ANKRD46
	ELMOD2			MFHAS1		YWHAZ
	USP38			PPP1R3B		AZIN1
	GAB1			FAM167A		SLC25A32
	SMARCA5			CTSB		HAS2
	ABCE1			LONRF1		ATAD2
	EDNRA			MTUS1		FAM84B
	GUCY1A1			PSD3		ASAP1
	FNIP2			ENTPD4		PTK2
	RAPGEF2			STC1		PLEC
	KLHL2			ZNF395		CPSF1
	CPE			FUT10		AGPAT5
	GALNT7			NSD3		TNKS
	SAP30			RNF170		MTMR9
	CEP44			IMPAD1		ATP6V1B2
	SPCS3			PDE7A		XPO7
	TENM3			UBE2W		DMTN
	STOX2			JPH1		POLR3D
	LPCAT1			TPD52		C8orf58
	PRLR			NBN		SLC25A37
	LIFR			CCNE2		FP15737
	MOCS2			RNF19A		DOCK5
	ARL15			YWHAZ		PPP2R2A
	MIER3			TNFRSF11B		FZD3
	PDE4D			TAF2		UBXN8
	DEPDC1B			WASHC5		MAK16
	ELOVL7			FAM49B		ERLIN2
	TRIM23			ASAP1		PLEKHA2
	FOXD1			NDRG1		ADAM9
	ANKRA2			JRK		GOLGA7
	LHFPL2			SCRIB		HGSNAT
	MTX3			DGAT1		UBXN2B
	SSBP2			TNKS		SDCBP
	EDIL3			MTMR9		RDH10
	TMEM161B			FDFT1		ZFHX4
	ELL2			TUSC3		E2F5
	CHD1			SLC7A2		CA2
	STARD4			XPO7		OTUD6B
	NREP			C8orf58		FAM92A
	PGGT1B			CHMP7		DPY19L4
	TMED7			MAK16		PLEKHF2
	ATG12			ASH2L		PTDSS1
	SEMA6A			UBXN2B		MTDH
	LOX			YTHDF3		LAPTM4B
	CEP120			GDAP1		ATP6V1C1
	ZNF608			ZFHX4		CTHRC1
	RAPGEF6			PKIA		MAL2
	AC008695.1			E2F5		ZNF623
	FNIP1			INTS8		IQANK1
	P4HA2			MTDH		PTPRD
	KIF3A			GRHL2		MPDZ
	2024-09-08			ATP6V1C1		NFIB
	AFF4			ZHX2		ZDHHC21
	SAR1B			MYC		HAUS6
	PITX1			CHRAC1		KLHL9
	HNRNPA0			THEM6		MOB3B
	FAM13B			RHPN1		B4GALT1
	GNPDA1			ZNF623		BAG1
	NR3C1			ZNF707		DCAF12
	YIPF5			RFX3		RPP25L
	CSNK1A1			PTPRD		FAM214B
	DCTN4			BNC2		TLN1
	TNIP1			KLHL9		RNF38
	ADAM19			CDKN2A		ZBTB5
	CCNJL			ELAVL2		PTAR1
	SLU7			TOPORS		KLF9
	PANK3			B4GALT1		TMEM2
	STC2			FAM219A		C9orf40
	RNF44			VCP		PRUNE2
	GFPT2			RNF38		SLC35D2
	2024-03-06			FBXO10		AL160269.1
	TRIO			PTAR1		TRIM14
	RAI14			C9orf40		ELP1
	BRIX1			GNAQ		TMEM245
	SKP2			GAS1		EPB41L4B
	C5orf51			FAM120AOS		FBXW2
	PELO			SLC35D2		TTLL11
	ITGA2			ZNF367		PDCL
	FST			TRIM14		ZBTB6
	SNX18			TBC1D2		ZBTB26
	MAP3K1			TMEM246		NR6A1
	ZSWIM6			KLF4		FAM102A
	PPWD1			PTBP3		ASB6
	AC008560.1			ALAD		SURF4
	MAST4			MEGF9		NRARP
	SLC30A5			PHF19		PLPP6
	MARVELD2			RAB14		UHRF2
	BDP1			STOM		ACER2
	TNPO1			ST6GALNAC6		ANXA1
	FCHO2			AL157935.2		DAPK1
	SCAMP1			FAM102A		SPIN1
	PAPD4			ZER1		S1PR3
	RASA1			SPOUT1		MFSD14B
	POLR3G			TOR1A		HABP4
	RGMB			SURF6		NCBP1
	PPIP5K2			SURF4		TGFBR1
	WDR36			CAMSAP1		STX17
	CAMK4			TMEM250		ZNF189
	APC			SEC16A		RNF20
	DCP2			NOTCH1		NIPSNAP3A
	AP3S1			SAPCD2		FSD1L
	SNX2			JAK2		FKTN
	CHSY3			MTAP		TMEM38B
	LYRM7			UBE2R2		RAD23B
	SLC22A5			TESK1		UGCG
	SEC24A			GRHPR		SNX30
	DDX46			S1PR3		SLC31A1
	C5orf24			WNK2		COL27A1
	UBE2D2			FAM120A		PAPPA
	PURA			MFSD14B		TRIM32
	ANKHD1			ANP32B		CNTRL
	RNF14			TGFBR1		PBX3
	PPARGC1B			STX17		ZBTB34
	GM2A			ZNF189		TBC1D13
	SLC36A1			UGCG		PTPA
	G3BP1			GSN		NCS1
	MFAP3			DAB2IP		ABL1
	LARP1			RABGAP1		PRRC2B
	NEURL1B			ZBTB34		CACFD1
	CPEB4			SLC2A8		SSNA1
	SFXN1			SPTAN1		PRKX
	ARL10			TBC1D13		PUDP
	FAF2			MIGA2		ANOS1
	NSD1			ABL1		PIGA
	GRK6			GTF3C4		CTPS2
	MAML1			COL5A1		RPS6KA3
	CNOT6			TMEM141		KLHL15
	SLC22A23			NDOR1		DMD
	TXNDC5			MID1		TIMM17B
	BLOC1S5-TXNDC5			RBBP7		SLC35A2
	TFAP2A			SCML2		SMC1A
	ELOVL2			TIMM17B		PHF8
	GFOD1			KDM5C		AMER1
	RANBP9			SMC1A		EDA2R
	ATXN1			HSD17B10		ZMYM3
	MBOAT1			HUWE1		RLIM
	ZNF184			AMER1		BRWD3
	PPP1R18			SNX12		PCDH19
	IP6K3			ZMYM3		TSPAN6
	KCNK5			MAGT1		AMMECR1
	TRERF1			TIMM8A		AMOT
	TBCC			ACSL4		ELF4
	ZNF318			AMMECR1		MBNL3
	MUT			TMEM255A		HS6ST2
	TRAM2			FAM122B		RTL8B
	ICK			RTL8B		RTL8A
	ELOVL5			RTL8A		RBMX
	GCLC			MECP2		LDOC1
	RAB23			WWC3		MECP2
	EEF1A1			SAT1		FRMPD4
	COL12A1			KDM6A		XK
	TMEM30A			UBA1		UBA1
	PHIP			SUV39H1		CDK16
	FAM46A			GSPT2		TIMP1
	IBTK			NONO		SUV39H1
	PGM3			OGT		TSPYL2
	UBE2J1			PCDH11X		APEX2
	RRAGD			HNRNPH2		MSN
	MAP3K7			ALG13		YIPF6
	PNISR			XIAP		MED12
	USP45			STAG2		CHIC1
	ASCC3			BCORL1		SH3BGRL
	HACE1			PHF6		APOOL
	PREP			RTL8C		PGRMC1
	ATG5			EMD		XIAP
	BEND3					PHF6
	OSTM1					FAM122C
	CD164					RTL8C
	CDK19					INTS6L
	REV3L					SLC9A6
	TRAF3IP2					MAMLD1
	FRK					ZNF275
	CEP85L					BGN
	PTPRK					SLC6A8
	EPB41L2
	STX7
	HBS1L
	MAP3K5
	PPIL4
	LATS1
	RPS6KA2
	IRF4
	PRPF4B
	SNRNP48
	GCNT2
	TMEM170B
	JARID2
	MYLIP
	FAM8A1
	RNF144B
	E2F3
	SOX4
	GMNN
	RPP21
	TRIM39-RPP21
	MICB
	UHRF1BP1
	KCTD20
	C6orf89
	FOXP4
	PTK7
	ABCC10
	RUNX2
	ENPP4
	CD2AP
	CENPQ
	ZNF451
	BAG2
	PTP4A1
	SMAP1
	IRAK1BP1
	NT5E
	PNRC1
	UFL1
	PRDM13
	LIN28B
	PRDM1
	SOBP
	FOXO3
	MARCKS
	CALHM5
	DCBLD1
	NUS1
	GJA1
	RNF217
	RNF146
	TBPL1
	ABRACL
	PHACTR2
	AL049844.1
	RAB32
	STXBP5
	UST
	TAB2
	PPP1R14C
	TULP4
	TMEM181
	ACAT2
	IGF2R
	QKI
	SNX8
	FAM220A
	ZNF12
	TWISTNB
	FAM126A
	OSBPL3
	CYCS
	HNRNPA2B1
	HOXA1
	HOXA11
	NT5C3A
	DPY19L1
	VPS41
	INHBA
	URGCP
	GRB10
	VOPP1
	ZNF680
	BAZ1B
	POM121C
	YWHAG
	FGL2
	SEMA3A
	SEMA3D
	CYP51A1
	FAM133B
	CDK6
	TFPI2
	PON2
	TECPR1
	PDAP1
	C7orf43
	GIGYF1
	SRPK2
	SYPL1
	CCDC71L
	DOCK4
	BMT2
	WASL
	TNPO3
	TMEM209
	SLC35B4
	MTPN
	LUZP6
	HIPK2
	MRPS33
	KIAA1147
	ZNF746
	KMT2C
	LMBR1
	ESYT2
	TTYH3
	FOXK1
	RBAK
	GLCCI1
	TMEM106B
	ARL4A
	AHR
	AC019117.3
	HDAC9
	SP4
	KLHL7
	CBX3
	SNX10
	AVL9
	2024-09-07
	ANLN
	EPDR1
	CCM2
	EGFR
	VKORC1L1
	CRCP
	KCTD7
	POM121
	PHTF2
	DMTF1
	RUNDC3B
	DBF4
	CLDN12
	PEG10
	PPP1R9A
	ZKSCAN1
	AGFG2
	SERPINE1
	BCAP29
	DNAJB9
	CALU
	KLHDC10
	EXOC4
	CALD1
	UBN2
	INSIG1
	UBE3C
	MFHAS1
	PPP1R3B
	LONRF1
	CNOT7
	PSD3
	EGR3
	TNFRSF10B
	TNFRSF10D
	NEFL
	TRIM35
	GTF2E2
	RNF122
	LSM1
	PLPP5
	TM2D2
	SNAI2
	PCMTD1
	RB1CC1
	TCEA1
	PLAG1
	IMPAD1
	PDE7A
	PAG1
	ZFAND1
	SNX16
	MMP16
	TMEM64
	TRIQK
	CCNE2
	TP53INP1
	YWHAZ
	ZNF706
	RRM2B
	KLF10
	AZIN1
	SYBU
	TRPS1
	DSCC1
	DERL1
	C8orf76
	ZHX1
	ATAD2
	ago-02
	PTK2
	CLN8
	TNKS
	MTMR9
	NEIL2
	TUSC3
	SLC7A2
	PCM1
	ATP6V1B2
	DOCK5
	BNIP3L
	DPYSL2
	FZD3
	LEPROTL1
	BAG4
	DDHD2
	TACC1
	ADAM9
	AP3M2
	HOOK3
	UBE2V2
	LYN
	RAB2A
	CHD7
	YTHDF3
	SGK3
	HNF4G
	CPNE3
	OSGIN2
	NECAB1
	OTUD6B
	MTDH
	GRHL2
	CTHRC1
	OXR1
	EBAG9
	MAL2
	MTBP
	FAM91A1
	RNF139
	EFR3A
	CBWD1
	RFX3
	AK3
	KIAA2026
	NFIB
	ZDHHC21
	C9orf72
	B4GALT1
	SIGMAR1
	CCL19
	TOMM5
	AL138752.2
	EXOSC3
	CBWD6
	CBWD5
	PTAR1
	KLF9
	ZFAND5
	CARNMT1
	PRUNE2
	GNAQ
	TLE1
	RASEF
	ZNF367
	ANKS6
	TMEM246
	KLF4
	TMEM245
	EPB41L4B
	PTBP3
	POLE3
	PSMD5
	RAB14
	PDCL
	RC3H2
	ZBTB6
	NR6A1
	GOLGA1
	HSPA5
	FAM102A
	FNBP1
	TSC1
	RALGDS
	SURF4
	VAV2
	BRD3
	CAMSAP1
	UBAC1
	NACC2
	QSOX2
	NOTCH1
	PLPP6
	CDC37L1
	RIC1
	UHRF2
	IFT74
	UBE2R2
	CBWD3
	VPS13A
	RMI1
	CKS2
	PTPDC1
	HABP4
	TMEFF1
	MSANTD3-TMEFF1
	NIPSNAP3A
	FKTN
	RAD23B
	PALM2-AKAP2
	AKAP2
	SNX30
	SLC31A1
	CNTRL
	STXBP1
	URM1
	MIGA2
	DOLPP1
	PTPA
	NCS1
	FUBP3
	ABL1
	GTF3C4
	RABL6
	PIGA
	AP1S2
	CTPS2
	SCML2
	EIF1AX
	KLHL15
	TAB3
	DMD
	DYNLT3
	BCOR
	SMC1A
	PHF8
	WNK3
	AMER1
	RLIM
	BRWD3
	PCDH19
	BEX1
	ACSL4
	LRCH2
	CUL4B
	ENOX2
	RAP2C
	MMGT1
	ATP11C
	MECP2
	CMC4
	MTCP1
	CD99
	STS
	TBL1X
	SCML1
	ZFX
	PRRG1
	JADE3
	ARAF
	CCDC120
	ZXDB
	MSN
	YIPF6
	PIN4
	CHIC1
	ZNF711
	FAM133A
	FAM199X
	ATG4A
	WDR44
	XIAP
	STAG2
	PHF6
	ZNF275
	DKC1
	ZFY
